# Supplementary material for: The DEAH-box Helicase Dhr1 Dissociates U3 from the Pre-rRNA to Promote Formation of the Central Pseudoknot
Source: PLoS Biol. 2015 Feb 24;13(2):e1002083. doi: 10.1371/journal.pbio.1002083 (PMC4340053; doi:10.1371/journal.pbio.1002083)
Supplement: S1 Data — UV traces of sucrose gradients. (XLSX) [file pbio.1002083.s001.xlsx]

## Sheet: pAJ2311_3711_30C.xls
NI VI Logger
495	00:17:20	0.250682
995	00:17:20.500000	0.248133
1495	00:17:21	0.245585
1995	00:17:21.500000	0.23794
2495	00:17:22	0.245585
2995	00:17:22.500000	0.245585
3495	00:17:23	0.25323
3995	00:17:23.500000	0.248133
4495	00:17:24	0.250682
4995	00:17:24.500000	0.245585
5495	00:17:25	0.248133
5995	00:17:25.500000	0.258327
6495	00:17:26	0.258327
6995	00:17:26.500000	0.258327
7495	00:17:27	0.260876
7995	00:17:27.500000	0.25323
8495	00:17:28	0.268521
8995	00:17:28.500000	0.263424
9495	00:17:29	0.25323
9995	00:17:29.500000	0.258327
10495	00:17:30	0.25323
10995	00:17:30.500000	0.258327
11495	00:17:31	0.25323
11995	00:17:31.500000	0.25323
12495	00:17:32	0.25323
12995	00:17:32.500000	0.255779
13495	00:17:33	0.258327
13995	00:17:33.500000	0.250682
14495	00:17:34	0.25323
14995	00:17:34.500000	0.258327
15495	00:17:35	0.25323
15995	00:17:35.500000	0.250682
16495	00:17:36	0.250682
16995	00:17:36.500000	0.258327
17495	00:17:37	0.250682
17995	00:17:37.500000	0.258327
18495	00:17:38	0.25323
18995	00:17:38.500000	0.25323
19495	00:17:39	0.255779
19995	00:17:39.500000	0.268521
20495	00:17:40	0.258327
20995	00:17:40.500000	0.25323
21495	00:17:41	0.25323
21995	00:17:41.500000	0.258327
22495	00:17:42	0.258327
22995	00:17:42.500000	0.265972
23495	00:17:43	0.258327
23995	00:17:43.500000	0.258327
24495	00:17:44	0.25323
24995	00:17:44.500000	0.258327
25495	00:17:45	0.25323
25995	00:17:45.500000	0.260876
26495	00:17:46	0.250682
26995	00:17:46.500000	0.258327
27495	00:17:47	0.258327
27995	00:17:47.500000	0.258327
28495	00:17:48	0.263424
28995	00:17:48.500000	0.258327
29495	00:17:49	0.265972
29995	00:17:49.500000	0.263424
30495	00:17:50	0.260876
30995	00:17:50.500000	0.260876
31495	00:17:51	0.268521
31995	00:17:51.500000	0.281263
32495	00:17:52	0.268521
32995	00:17:52.500000	0.268521
33495	00:17:53	0.268521
33995	00:17:53.500000	0.265972
34495	00:17:54	0.268521
34995	00:17:54.500000	0.250682
35495	00:17:55	0.227746
35995	00:17:55.500000	0.20481
36495	00:17:56	0.197165
36995	00:17:56.500000	0.197165
37495	00:17:57	0.207359
37995	00:17:57.500000	0.225198
38495	00:17:58	0.23794
38995	00:17:58.500000	0.276166
39495	00:17:59	0.538654
39995	00:17:59.500000	0.747625
40495	00:18:00	0.811335
40995	00:18:00.500000	0.877595
41495	00:18:01	0.943854
41995	00:18:01.500000	0.984628
42495	00:18:02	1.01266
42995	00:18:02.500000	1.04834
43495	00:18:03	1.07637
43995	00:18:03.500000	1.10186
44495	00:18:04	1.1095
44995	00:18:04.500000	1.12734
45495	00:18:05	1.12989
45995	00:18:05.500000	1.15792
46495	00:18:06	1.16557
46995	00:18:06.500000	1.18086
47495	00:18:07	1.1885
47995	00:18:07.500000	1.1987
48495	00:18:08	1.20379
48995	00:18:08.500000	1.21399
49495	00:18:09	1.22418
49995	00:18:09.500000	1.24966
50495	00:18:10	1.28025
50995	00:18:10.500000	1.29808
51495	00:18:11	1.32102
51995	00:18:11.500000	1.32612
52495	00:18:12	1.3516
52995	00:18:12.500000	1.36689
53495	00:18:13	1.38728
53995	00:18:13.500000	1.40512
54495	00:18:14	1.41276
54995	00:18:14.500000	1.43315
55495	00:18:15	1.42805
55995	00:18:15.500000	1.4408
56495	00:18:16	1.43315
56995	00:18:16.500000	1.42805
57495	00:18:17	1.41786
57995	00:18:17.500000	1.40257
58495	00:18:18	1.39238
58995	00:18:18.500000	1.3567
59495	00:18:19	1.33631
59995	00:18:19.500000	1.28534
60495	00:18:20	1.23183
60995	00:18:20.500000	1.18595
61495	00:18:21	1.13499
61995	00:18:21.500000	1.06108
62495	00:18:22	1.06873
62995	00:18:22.500000	1.05853
63495	00:18:23	1.02795
63995	00:18:23.500000	0.999919
64495	00:18:24	0.923466
64995	00:18:24.500000	0.864852
65495	00:18:25	0.80369
65995	00:18:25.500000	0.73998
66495	00:18:26	0.699205
66995	00:18:26.500000	0.632946
67495	00:18:27	0.574332
67995	00:18:27.500000	0.520815
68495	00:18:28	0.477492
68995	00:18:28.500000	0.43162
69495	00:18:29	0.3832
69995	00:18:29.500000	0.347522
70495	00:18:30	0.311844
70995	00:18:30.500000	0.291457
71495	00:18:31	0.268521
71995	00:18:31.500000	0.248133
72495	00:18:32	0.23794
72995	00:18:32.500000	0.225198
73495	00:18:33	0.209907
73995	00:18:33.500000	0.197165
74495	00:18:34	0.186971
74995	00:18:34.500000	0.169132
75495	00:18:35	0.176777
75995	00:18:35.500000	0.169132
76495	00:18:36	0.153842
76995	00:18:36.500000	0.164035
77495	00:18:37	0.151293
77995	00:18:37.500000	0.158939
78495	00:18:38	0.148745
78995	00:18:38.500000	0.146196
79495	00:18:39	0.138551
79995	00:18:39.500000	0.138551
80495	00:18:40	0.136003
80995	00:18:40.500000	0.148745
81495	00:18:41	0.136003
81995	00:18:41.500000	0.143648
82495	00:18:42	0.115615
82995	00:18:42.500000	0.1411
83495	00:18:43	0.151293
83995	00:18:43.500000	0.148745
84495	00:18:44	0.1411
84995	00:18:44.500000	0.128357
85495	00:18:45	0.130906
85995	00:18:45.500000	0.136003
86495	00:18:46	0.123261
86995	00:18:46.500000	0.136003
87495	00:18:47	0.148745
87995	00:18:47.500000	0.151293
88495	00:18:48	0.148745
88995	00:18:48.500000	0.143648
89495	00:18:49	0.136003
89995	00:18:49.500000	0.123261
90495	00:18:50	0.120712
90995	00:18:50.500000	0.130906
91495	00:18:51	0.125809
91995	00:18:51.500000	0.118164
92495	00:18:52	0.105422
92995	00:18:52.500000	0.10797
93495	00:18:53	0.105422
93995	00:18:53.500000	0.102873
94495	00:18:54	0.10797
94995	00:18:54.500000	0.102873
95495	00:18:55	0.10797
95995	00:18:55.500000	0.0952279
96495	00:18:56	0.0977763
96995	00:18:56.500000	0.102873
97495	00:18:57	0.0926794
97995	00:18:57.500000	0.0952279
98495	00:18:58	0.10797
98995	00:18:58.500000	0.10797
99495	00:18:59	0.0926794
99995	00:18:59.500000	0.102873
100495	00:19:00	0.0977763
100995	00:19:00.500000	0.0850342
101495	00:19:01	0.10797
101995	00:19:01.500000	0.0952279
102495	00:19:02	0.0570015
102995	00:19:02.500000	0.100325
103495	00:19:03	0.0952279
103995	00:19:03.500000	0.0850342
104495	00:19:04	0.0952279
104995	00:19:04.500000	0.0977763
105495	00:19:05	0.0824857
105995	00:19:05.500000	0.0799373
106495	00:19:06	0.0824857
106995	00:19:06.500000	0.0926794
107495	00:19:07	0.0875826
107995	00:19:07.500000	0.0926794
108495	00:19:08	0.0824857
108995	00:19:08.500000	0.0824857
109495	00:19:09	0.0952279
109995	00:19:09.500000	0.090131
110495	00:19:10	0.0824857
110995	00:19:10.500000	0.0850342
111495	00:19:11	0.0850342
111995	00:19:11.500000	0.0850342
112495	00:19:12	0.0977763
112995	00:19:12.500000	0.090131
113495	00:19:13	0.0875826
113995	00:19:13.500000	0.0875826
114495	00:19:14	0.0875826
114995	00:19:14.500000	0.0875826
115495	00:19:15	0.0875826
115995	00:19:15.500000	0.0850342
116495	00:19:16	0.0824857
116995	00:19:16.500000	0.0875826
117495	00:19:17	0.0926794
117995	00:19:17.500000	0.102873
118495	00:19:18	0.0875826
118995	00:19:18.500000	0.0977763
119495	00:19:19	0.0977763
119995	00:19:19.500000	0.0952279
120495	00:19:20	0.0926794
120995	00:19:20.500000	0.0850342
121495	00:19:21	0.0850342
121995	00:19:21.500000	0.0850342
122495	00:19:22	0.090131
122995	00:19:22.500000	0.0697436
123495	00:19:23	0.100325
123995	00:19:23.500000	0.105422
124495	00:19:24	0.100325
124995	00:19:24.500000	0.105422
125495	00:19:25	0.110518
125995	00:19:25.500000	0.0977763
126495	00:19:26	0.105422
126995	00:19:26.500000	0.0977763
127495	00:19:27	0.102873
127995	00:19:27.500000	0.0952279
128495	00:19:28	0.0977763
128995	00:19:28.500000	0.0952279
129495	00:19:29	0.10797
129995	00:19:29.500000	0.115615
130495	00:19:30	0.125809
130995	00:19:30.500000	0.110518
131495	00:19:31	0.125809
131995	00:19:31.500000	0.118164
132495	00:19:32	0.136003
132995	00:19:32.500000	0.146196
133495	00:19:33	0.158939
133995	00:19:33.500000	0.153842
134495	00:19:34	0.166584
134995	00:19:34.500000	0.174229
135495	00:19:35	0.174229
135995	00:19:35.500000	0.181874
136495	00:19:36	0.169132
136995	00:19:36.500000	0.166584
137495	00:19:37	0.166584
137995	00:19:37.500000	0.161487
138495	00:19:38	0.1411
138995	00:19:38.500000	0.136003
139495	00:19:39	0.128357
139995	00:19:39.500000	0.118164
140495	00:19:40	0.128357
140995	00:19:40.500000	0.115615
141495	00:19:41	0.10797
141995	00:19:41.500000	0.102873
142495	00:19:42	0.102873
142995	00:19:42.500000	0.0671952
143495	00:19:43	0.0952279
143995	00:19:43.500000	0.105422
144495	00:19:44	0.105422
144995	00:19:44.500000	0.102873
145495	00:19:45	0.0977763
145995	00:19:45.500000	0.0977763
146495	00:19:46	0.102873
146995	00:19:46.500000	0.0926794
147495	00:19:47	0.0977763
147995	00:19:47.500000	0.090131
148495	00:19:48	0.0875826
148995	00:19:48.500000	0.090131
149495	00:19:49	0.0850342
149995	00:19:49.500000	0.0850342
150495	00:19:50	0.0875826
150995	00:19:50.500000	0.0875826
151495	00:19:51	0.0850342
151995	00:19:51.500000	0.072292
152495	00:19:52	0.0748405
152995	00:19:52.500000	0.0773889
153495	00:19:53	0.0671952
153995	00:19:53.500000	0.0697436
154495	00:19:54	0.0671952
154995	00:19:54.500000	0.0773889
155495	00:19:55	0.0697436
155995	00:19:55.500000	0.0646468
156495	00:19:56	0.0748405
156995	00:19:56.500000	0.0646468
157495	00:19:57	0.0671952
157995	00:19:57.500000	0.0748405
158495	00:19:58	0.0595499
158995	00:19:58.500000	0.0697436
159495	00:19:59	0.0671952
159995	00:19:59.500000	0.0748405
160495	00:20:00	0.0697436
160995	00:20:00.500000	0.0671952
161495	00:20:01	0.0824857
161995	00:20:01.500000	0.0850342
162495	00:20:02	0.0697436
162995	00:20:02.500000	0.0773889
163495	00:20:03	0.0544531
163995	00:20:03.500000	0.0671952
164495	00:20:04	0.072292
164995	00:20:04.500000	0.0824857
165495	00:20:05	0.0697436
165995	00:20:05.500000	0.0697436
166495	00:20:06	0.0773889
166995	00:20:06.500000	0.0773889
167495	00:20:07	0.0697436
167995	00:20:07.500000	0.0748405
168495	00:20:08	0.0697436
168995	00:20:08.500000	0.0799373
169495	00:20:09	0.0850342
169995	00:20:09.500000	0.0824857
170495	00:20:10	0.0850342
170995	00:20:10.500000	0.0748405
171495	00:20:11	0.0850342
171995	00:20:11.500000	0.0850342
172495	00:20:12	0.0824857
172995	00:20:12.500000	0.0850342
173495	00:20:13	0.0926794
173995	00:20:13.500000	0.0977763
174495	00:20:14	0.102873
174995	00:20:14.500000	0.102873
175495	00:20:15	0.100325
175995	00:20:15.500000	0.102873
176495	00:20:16	0.102873
176995	00:20:16.500000	0.0977763
177495	00:20:17	0.102873
177995	00:20:17.500000	0.105422
178495	00:20:18	0.115615
178995	00:20:18.500000	0.128357
179495	00:20:19	0.148745
179995	00:20:19.500000	0.176777
180495	00:20:20	0.209907
180995	00:20:20.500000	0.227746
181495	00:20:21	0.271069
181995	00:20:21.500000	0.296553
182495	00:20:22	0.322038
182995	00:20:22.500000	0.342425
183495	00:20:23	0.30165
183995	00:20:23.500000	0.332231
184495	00:20:24	0.365361
184995	00:20:24.500000	0.385748
185495	00:20:25	0.380652
185995	00:20:25.500000	0.388297
186495	00:20:26	0.373006
186995	00:20:26.500000	0.380652
187495	00:20:27	0.378103
187995	00:20:27.500000	0.378103
188495	00:20:28	0.3832
188995	00:20:28.500000	0.375555
189495	00:20:29	0.35007
189995	00:20:29.500000	0.339877
190495	00:20:30	0.327135
190995	00:20:30.500000	0.322038
191495	00:20:31	0.311844
191995	00:20:31.500000	0.30165
192495	00:20:32	0.291457
192995	00:20:32.500000	0.281263
193495	00:20:33	0.28636
193995	00:20:33.500000	0.278715
194495	00:20:34	0.265972
194995	00:20:34.500000	0.25323
195495	00:20:35	0.248133
195995	00:20:35.500000	0.23794
196495	00:20:36	0.23794
196995	00:20:36.500000	0.230294
197495	00:20:37	0.220101
197995	00:20:37.500000	0.230294
198495	00:20:38	0.220101
198995	00:20:38.500000	0.227746
199495	00:20:39	0.227746
199995	00:20:39.500000	0.225198
200495	00:20:40	0.222649
200995	00:20:40.500000	0.225198
201495	00:20:41	0.230294
201995	00:20:41.500000	0.235391
202495	00:20:42	0.258327
202995	00:20:42.500000	0.271069
203495	00:20:43	0.281263
203995	00:20:43.500000	0.23794
204495	00:20:44	0.248133
204995	00:20:44.500000	0.273618
205495	00:20:45	0.281263
205995	00:20:45.500000	0.291457
206495	00:20:46	0.309296
206995	00:20:46.500000	0.322038
207495	00:20:47	0.342425
207995	00:20:47.500000	0.347522
208495	00:20:48	0.360264
208995	00:20:48.500000	0.378103
209495	00:20:49	0.393394
209995	00:20:49.500000	0.413781
210495	00:20:50	0.429072
210995	00:20:50.500000	0.449459
211495	00:20:51	0.462201
211995	00:20:51.500000	0.482589
212495	00:20:52	0.505524
212995	00:20:52.500000	0.515718
213495	00:20:53	0.533557
213995	00:20:53.500000	0.556493
214495	00:20:54	0.574332
214995	00:20:54.500000	0.607461
215495	00:20:55	0.635494
215995	00:20:55.500000	0.678817
216495	00:20:56	0.70685
216995	00:20:56.500000	0.765464
217495	00:20:57	0.831723
217995	00:20:57.500000	0.890337
218495	00:20:58	0.956596
218995	00:20:58.500000	1.0254
219495	00:20:59	1.09676
219995	00:20:59.500000	1.14773
220495	00:21:00	1.21908
220995	00:21:00.500000	1.28534
221495	00:21:01	1.34905
221995	00:21:01.500000	1.3465
222495	00:21:02	1.35925
222995	00:21:02.500000	1.36434
223495	00:21:03	1.35925
223995	00:21:03.500000	1.31592
224495	00:21:04	1.34905
224995	00:21:04.500000	1.3516
225495	00:21:05	1.33631
225995	00:21:05.500000	1.31592
226495	00:21:06	1.28025
226995	00:21:06.500000	1.24712
227495	00:21:07	1.20379
227995	00:21:07.500000	1.13753
228495	00:21:08	1.07127
228995	00:21:08.500000	1.02285
229495	00:21:09	0.954047
229995	00:21:09.500000	0.910724
230495	00:21:10	0.869949
230995	00:21:10.500000	0.824078
231495	00:21:11	0.785851
231995	00:21:11.500000	0.750173
232495	00:21:12	0.709398
232995	00:21:12.500000	0.673721
233495	00:21:13	0.643139
233995	00:21:13.500000	0.607461
234495	00:21:14	0.584526
234995	00:21:14.500000	0.571783
235495	00:21:15	0.543751
235995	00:21:15.500000	0.520815
236495	00:21:16	0.485137
236995	00:21:16.500000	0.48004
237495	00:21:17	0.457104
237995	00:21:17.500000	0.441814
238495	00:21:18	0.408684
238995	00:21:18.500000	0.395942
239495	00:21:19	0.385748
239995	00:21:19.500000	0.370458
240495	00:21:20	0.35007
240995	00:21:20.500000	0.339877
241495	00:21:21	0.327135
241995	00:21:21.500000	0.299102
242495	00:21:22	0.288908
242995	00:21:22.500000	0.278715
243495	00:21:23	0.268521
243995	00:21:23.500000	0.265972
244495	00:21:24	0.255779
244995	00:21:24.500000	0.260876
245495	00:21:25	0.265972
245995	00:21:25.500000	0.255779
246495	00:21:26	0.245585
246995	00:21:26.500000	0.232843
247495	00:21:27	0.225198
247995	00:21:27.500000	0.215004
248495	00:21:28	0.207359
248995	00:21:28.500000	0.18952
249495	00:21:29	0.176777
249995	00:21:29.500000	0.186971
250495	00:21:30	0.176777
250995	00:21:30.500000	0.164035
251495	00:21:31	0.169132
251995	00:21:31.500000	0.151293
252495	00:21:32	0.146196
252995	00:21:32.500000	0.133454
253495	00:21:33	0.128357
253995	00:21:33.500000	0.133454
254495	00:21:34	0.128357
254995	00:21:34.500000	0.113067
255495	00:21:35	0.125809
255995	00:21:35.500000	0.115615
256495	00:21:36	0.115615
256995	00:21:36.500000	0.118164
257495	00:21:37	0.10797
257995	00:21:37.500000	0.115615
258495	00:21:38	0.113067
258995	00:21:38.500000	0.102873
259495	00:21:39	0.10797
259995	00:21:39.500000	0.110518
260495	00:21:40	0.0977763
260995	00:21:40.500000	0.100325
261495	00:21:41	0.0977763
261995	00:21:41.500000	0.0952279
262495	00:21:42	0.0926794
262995	00:21:42.500000	0.090131
263495	00:21:43	0.0952279
263995	00:21:43.500000	0.0824857
264495	00:21:44	0.0493562
264995	00:21:44.500000	0.0824857
265495	00:21:45	0.0952279
265995	00:21:45.500000	0.0952279
266495	00:21:46	0.0952279
266995	00:21:46.500000	0.090131
267495	00:21:47	0.0952279
267995	00:21:47.500000	0.0850342
268495	00:21:48	0.0952279
268995	00:21:48.500000	0.0977763
269495	00:21:49	0.0875826
269995	00:21:49.500000	0.0875826
270495	00:21:50	0.0850342
270995	00:21:50.500000	0.105422
271495	00:21:51	0.102873
271995	00:21:51.500000	0.10797
272495	00:21:52	0.115615
272995	00:21:52.500000	0.123261
273495	00:21:53	0.136003
273995	00:21:53.500000	0.143648
274495	00:21:54	0.151293
274995	00:21:54.500000	0.15639
275495	00:21:55	0.176777
275995	00:21:55.500000	0.192068
276495	00:21:56	0.20481
276995	00:21:56.500000	0.227746
277495	00:21:57	0.25323
277995	00:21:57.500000	0.265972
278495	00:21:58	0.278715
278995	00:21:58.500000	0.30165
279495	00:21:59	0.30165
279995	00:21:59.500000	0.314392
280495	00:22:00	0.316941
280995	00:22:00.500000	0.306747
281495	00:22:01	0.288908
281995	00:22:01.500000	0.278715
282495	00:22:02	0.263424
282995	00:22:02.500000	0.250682
283495	00:22:03	0.243037
283995	00:22:03.500000	0.212455
284495	00:22:04	0.212455
284995	00:22:04.500000	0.169132
285495	00:22:05	0.179326
285995	00:22:05.500000	0.176777
286495	00:22:06	0.179326
286995	00:22:06.500000	0.164035
287495	00:22:07	0.151293
287995	00:22:07.500000	0.136003
288495	00:22:08	0.143648
288995	00:22:08.500000	0.128357
289495	00:22:09	0.105422
289995	00:22:09.500000	0.10797
290495	00:22:10	0.10797
290995	00:22:10.500000	0.0977763
291495	00:22:11	0.0977763
291995	00:22:11.500000	0.0952279
292495	00:22:12	0.102873
292995	00:22:12.500000	0.105422
293495	00:22:13	0.0875826
293995	00:22:13.500000	0.0773889
294495	00:22:14	0.0773889
294995	00:22:14.500000	0.0773889
295495	00:22:15	0.0850342
295995	00:22:15.500000	0.0952279
296495	00:22:16	0.0850342
296995	00:22:16.500000	0.0799373
297495	00:22:17	0.0671952
297995	00:22:17.500000	0.0748405
298495	00:22:18	0.072292
298995	00:22:18.500000	0.0646468
299495	00:22:19	0.0697436
299995	00:22:19.500000	0.0671952
300495	00:22:20	0.0748405
300995	00:22:20.500000	0.0748405
301495	00:22:21	0.0748405
301995	00:22:21.500000	0.072292
302495	00:22:22	0.0824857
302995	00:22:22.500000	0.0773889
303495	00:22:23	0.0799373
303995	00:22:23.500000	0.090131
304495	00:22:24	0.0748405
304995	00:22:24.500000	0.0340657
305495	00:22:25	0.072292
305995	00:22:25.500000	0.0799373
306495	00:22:26	0.090131
306995	00:22:26.500000	0.0952279
307495	00:22:27	0.090131
307995	00:22:27.500000	0.0952279
308495	00:22:28	0.102873
308995	00:22:28.500000	0.10797
309495	00:22:29	0.10797
309995	00:22:29.500000	0.118164
310495	00:22:30	0.133454
310995	00:22:30.500000	0.146196
311495	00:22:31	0.164035
311995	00:22:31.500000	0.179326
312495	00:22:32	0.209907
312995	00:22:32.500000	0.248133
313495	00:22:33	0.265972
313995	00:22:33.500000	0.30165
314495	00:22:34	0.322038
314995	00:22:34.500000	0.329683
315495	00:22:35	0.337328
315995	00:22:35.500000	0.329683
316495	00:22:36	0.309296
316995	00:22:36.500000	0.299102
317495	00:22:37	0.268521
317995	00:22:37.500000	0.245585
318495	00:22:38	0.222649
318995	00:22:38.500000	0.207359
319495	00:22:39	0.176777
319995	00:22:39.500000	0.169132
320495	00:22:40	0.15639
320995	00:22:40.500000	0.136003
321495	00:22:41	0.133454
321995	00:22:41.500000	0.128357
322495	00:22:42	0.120712
322995	00:22:42.500000	0.125809
323495	00:22:43	0.115615
323995	00:22:43.500000	0.123261
324495	00:22:44	0.110518
324995	00:22:44.500000	0.113067
325495	00:22:45	0.0824857
325995	00:22:45.500000	0.100325
326495	00:22:46	0.0977763
326995	00:22:46.500000	0.102873
327495	00:22:47	0.10797
327995	00:22:47.500000	0.10797
328495	00:22:48	0.10797
328995	00:22:48.500000	0.113067
329495	00:22:49	0.10797
329995	00:22:49.500000	0.118164
330495	00:22:50	0.110518
330995	00:22:50.500000	0.123261
331495	00:22:51	0.120712
331995	00:22:51.500000	0.113067
332495	00:22:52	0.130906
332995	00:22:52.500000	0.125809
333495	00:22:53	0.123261
333995	00:22:53.500000	0.1411
334495	00:22:54	0.138551
334995	00:22:54.500000	0.166584
335495	00:22:55	0.176777
335995	00:22:55.500000	0.18952
336495	00:22:56	0.220101
336995	00:22:56.500000	0.248133
337495	00:22:57	0.273618
337995	00:22:57.500000	0.28636
338495	00:22:58	0.294005
338995	00:22:58.500000	0.306747
339495	00:22:59	0.30165
339995	00:22:59.500000	0.30165
340495	00:23:00	0.281263
340995	00:23:00.500000	0.263424
341495	00:23:01	0.25323
341995	00:23:01.500000	0.23794
342495	00:23:02	0.217552
342995	00:23:02.500000	0.202262
343495	00:23:03	0.181874
343995	00:23:03.500000	0.186971
344495	00:23:04	0.166584
344995	00:23:04.500000	0.166584
345495	00:23:05	0.105422
345995	00:23:05.500000	0.138551
346495	00:23:06	0.153842
346995	00:23:06.500000	0.151293
347495	00:23:07	0.143648
347995	00:23:07.500000	0.143648
348495	00:23:08	0.151293
348995	00:23:08.500000	0.148745
349495	00:23:09	0.136003
349995	00:23:09.500000	0.153842
350495	00:23:10	0.148745
350995	00:23:10.500000	0.143648
351495	00:23:11	0.15639
351995	00:23:11.500000	0.158939
352495	00:23:12	0.166584
352995	00:23:12.500000	0.176777
353495	00:23:13	0.166584
353995	00:23:13.500000	0.176777
354495	00:23:14	0.194616
354995	00:23:14.500000	0.207359
355495	00:23:15	0.225198
355995	00:23:15.500000	0.240488
356495	00:23:16	0.25323
356995	00:23:16.500000	0.265972
357495	00:23:17	0.283811
357995	00:23:17.500000	0.276166
358495	00:23:18	0.28636
358995	00:23:18.500000	0.271069
359495	00:23:19	0.276166
359995	00:23:19.500000	0.248133
360495	00:23:20	0.245585
360995	00:23:20.500000	0.217552
361495	00:23:21	0.212455
361995	00:23:21.500000	0.186971
362495	00:23:22	0.18952
362995	00:23:22.500000	0.176777
363495	00:23:23	0.169132
363995	00:23:23.500000	0.171681
364495	00:23:24	0.166584
364995	00:23:24.500000	0.174229
365495	00:23:25	0.181874
365995	00:23:25.500000	0.138551
366495	00:23:26	0.151293
366995	00:23:26.500000	0.148745
367495	00:23:27	0.138551
367995	00:23:27.500000	0.128357
368495	00:23:28	0.151293
368995	00:23:28.500000	0.164035
369495	00:23:29	0.171681
369995	00:23:29.500000	0.174229
370495	00:23:30	0.192068
370995	00:23:30.500000	0.199713
371495	00:23:31	0.212455
371995	00:23:31.500000	0.217552
372495	00:23:32	0.217552
372995	00:23:32.500000	0.215004
373495	00:23:33	0.217552
373995	00:23:33.500000	0.20481
374495	00:23:34	0.207359
374995	00:23:34.500000	0.186971
375495	00:23:35	0.186971
375995	00:23:35.500000	0.179326
376495	00:23:36	0.166584
376995	00:23:36.500000	0.164035
377495	00:23:37	0.166584
377995	00:23:37.500000	0.15639
378495	00:23:38	0.161487
378995	00:23:38.500000	0.153842
379495	00:23:39	0.166584
379995	00:23:39.500000	0.171681
380495	00:23:40	0.179326
380995	00:23:40.500000	0.18952
381495	00:23:41	0.199713
381995	00:23:41.500000	0.20481
382495	00:23:42	0.20481
382995	00:23:42.500000	0.197165
383495	00:23:43	0.199713
383995	00:23:43.500000	0.186971
384495	00:23:44	0.186971
384995	00:23:44.500000	0.181874
385495	00:23:45	0.176777
385995	00:23:45.500000	0.128357
386495	00:23:46	0.158939
386995	00:23:46.500000	0.161487
387495	00:23:47	0.169132
387995	00:23:47.500000	0.171681
388495	00:23:48	0.166584
388995	00:23:48.500000	0.161487
389495	00:23:49	0.151293
389995	00:23:49.500000	0.153842
390495	00:23:50	0.153842
390995	00:23:50.500000	0.169132
391495	00:23:51	0.176777
391995	00:23:51.500000	0.176777
392495	00:23:52	0.169132
392995	00:23:52.500000	0.186971
393495	00:23:53	0.179326
393995	00:23:53.500000	0.176777
394495	00:23:54	0.176777
394995	00:23:54.500000	0.174229
395495	00:23:55	0.164035
395995	00:23:55.500000	0.164035
396495	00:23:56	0.164035
396995	00:23:56.500000	0.158939
397495	00:23:57	0.151293
397995	00:23:57.500000	0.153842
398495	00:23:58	0.148745
398995	00:23:58.500000	0.158939
399495	00:23:59	0.169132
399995	00:23:59.500000	0.166584
400495	00:24:00	0.161487
400995	00:24:00.500000	0.171681
401495	00:24:01	0.166584
401995	00:24:01.500000	0.164035
402495	00:24:02	0.15639
402995	00:24:02.500000	0.15639
403495	00:24:03	0.146196
403995	00:24:03.500000	0.148745
404495	00:24:04	0.143648
404995	00:24:04.500000	0.148745
405495	00:24:05	0.143648
405995	00:24:05.500000	0.138551
406495	00:24:06	0.136003
406995	00:24:06.500000	0.151293
407495	00:24:07	0.15639
407995	00:24:07.500000	0.15639
408495	00:24:08	0.15639
408995	00:24:08.500000	0.164035
409495	00:24:09	0.164035
409995	00:24:09.500000	0.166584
410495	00:24:10	0.166584
410995	00:24:10.500000	0.148745
411495	00:24:11	0.143648
411995	00:24:11.500000	0.148745
412495	00:24:12	0.143648
412995	00:24:12.500000	0.143648
413495	00:24:13	0.148745
413995	00:24:13.500000	0.148745
414495	00:24:14	0.138551
414995	00:24:14.500000	0.146196
415495	00:24:15	0.148745
415995	00:24:15.500000	0.148745
416495	00:24:16	0.136003
416995	00:24:16.500000	0.138551
417495	00:24:17	0.130906
417995	00:24:17.500000	0.136003
418495	00:24:18	0.143648
418995	00:24:18.500000	0.136003
419495	00:24:19	0.118164
419995	00:24:19.500000	0.115615
420495	00:24:20	0.118164
420995	00:24:20.500000	0.118164
421495	00:24:21	0.115615
421995	00:24:21.500000	0.120712
422495	00:24:22	0.10797
422995	00:24:22.500000	0.100325
423495	00:24:23	0.105422
423995	00:24:23.500000	0.110518
424495	00:24:24	0.113067
424995	00:24:24.500000	0.118164
425495	00:24:25	0.10797
425995	00:24:25.500000	0.0977763
426495	00:24:26	0.10797
426995	00:24:26.500000	0.113067
427495	00:24:27	0.110518
427995	00:24:27.500000	0.10797
428495	00:24:28	0.102873
428995	00:24:28.500000	0.090131
429495	00:24:29	0.0952279
429995	00:24:29.500000	0.0977763
430495	00:24:30	0.0977763
430995	00:24:30.500000	0.102873
431495	00:24:31	0.0952279
431995	00:24:31.500000	0.0875826
432495	00:24:32	0.090131
432995	00:24:32.500000	0.0748405
433495	00:24:33	0.0875826
433995	00:24:33.500000	0.0824857
434495	00:24:34	0.0952279
434995	00:24:34.500000	0.102873
435495	00:24:35	0.0773889
435995	00:24:35.500000	0.0697436
436495	00:24:36	0.0620983
436995	00:24:36.500000	0.0671952
437495	00:24:37	0.072292
437995	00:24:37.500000	0.0773889
438495	00:24:38	0.0824857
438995	00:24:38.500000	0.0850342
439495	00:24:39	0.0875826
439995	00:24:39.500000	0.0977763
440495	00:24:40	0.105422
440995	00:24:40.500000	0.10797

## Sheet: pAJ3081_3711_30C
NI VI Logger
495	00:31:36.700000	0.23794
995	00:31:37.200000	0.243037
1495	00:31:37.700000	0.232843
1995	00:31:38.200000	0.23794
2495	00:31:38.700000	0.232843
2995	00:31:39.200000	0.225198
3495	00:31:39.700000	0.240488
3995	00:31:40.200000	0.240488
4495	00:31:40.700000	0.235391
4995	00:31:41.200000	0.230294
5495	00:31:41.700000	0.243037
5995	00:31:42.200000	0.23794
6495	00:31:42.700000	0.230294
6995	00:31:43.200000	0.23794
7495	00:31:43.700000	0.23794
7995	00:31:44.200000	0.23794
8495	00:31:44.700000	0.232843
8995	00:31:45.200000	0.230294
9495	00:31:45.700000	0.23794
9995	00:31:46.200000	0.23794
10495	00:31:46.700000	0.23794
10995	00:31:47.200000	0.230294
11495	00:31:47.700000	0.232843
11995	00:31:48.200000	0.230294
12495	00:31:48.700000	0.243037
12995	00:31:49.200000	0.245585
13495	00:31:49.700000	0.245585
13995	00:31:50.200000	0.232843
14495	00:31:50.700000	0.240488
14995	00:31:51.200000	0.240488
15495	00:31:51.700000	0.240488
15995	00:31:52.200000	0.23794
16495	00:31:52.700000	0.232843
16995	00:31:53.200000	0.23794
17495	00:31:53.700000	0.235391
17995	00:31:54.200000	0.23794
18495	00:31:54.700000	0.23794
18995	00:31:55.200000	0.23794
19495	00:31:55.700000	0.235391
19995	00:31:56.200000	0.23794
20495	00:31:56.700000	0.230294
20995	00:31:57.200000	0.232843
21495	00:31:57.700000	0.232843
21995	00:31:58.200000	0.227746
22495	00:31:58.700000	0.225198
22995	00:31:59.200000	0.232843
23495	00:31:59.700000	0.227746
23995	00:32:00.200000	0.230294
24495	00:32:00.700000	0.225198
24995	00:32:01.200000	0.220101
25495	00:32:01.700000	0.222649
25995	00:32:02.200000	0.235391
26495	00:32:02.700000	0.230294
26995	00:32:03.200000	0.227746
27495	00:32:03.700000	0.235391
27995	00:32:04.200000	0.225198
28495	00:32:04.700000	0.227746
28995	00:32:05.200000	0.227746
29495	00:32:05.700000	0.217552
29995	00:32:06.200000	0.227746
30495	00:32:06.700000	0.222649
30995	00:32:07.200000	0.227746
31495	00:32:07.700000	0.235391
31995	00:32:08.200000	0.232843
32495	00:32:08.700000	0.225198
32995	00:32:09.200000	0.235391
33495	00:32:09.700000	0.225198
33995	00:32:10.200000	0.230294
34495	00:32:10.700000	0.225198
34995	00:32:11.200000	0.230294
35495	00:32:11.700000	0.225198
35995	00:32:12.200000	0.225198
36495	00:32:12.700000	0.232843
36995	00:32:13.200000	0.23794
37495	00:32:13.700000	0.235391
37995	00:32:14.200000	0.230294
38495	00:32:14.700000	0.230294
38995	00:32:15.200000	0.240488
39495	00:32:15.700000	0.232843
39995	00:32:16.200000	0.232843
40495	00:32:16.700000	0.235391
40995	00:32:17.200000	0.240488
41495	00:32:17.700000	0.235391
41995	00:32:18.200000	0.227746
42495	00:32:18.700000	0.23794
42995	00:32:19.200000	0.225198
43495	00:32:19.700000	0.225198
43995	00:32:20.200000	0.227746
44495	00:32:20.700000	0.232843
44995	00:32:21.200000	0.240488
45495	00:32:21.700000	0.232843
45995	00:32:22.200000	0.230294
46495	00:32:22.700000	0.240488
46995	00:32:23.200000	0.235391
47495	00:32:23.700000	0.240488
47995	00:32:24.200000	0.243037
48495	00:32:24.700000	0.230294
48995	00:32:25.200000	0.232843
49495	00:32:25.700000	0.243037
49995	00:32:26.200000	0.240488
50495	00:32:26.700000	0.245585
50995	00:32:27.200000	0.232843
51495	00:32:27.700000	0.227746
51995	00:32:28.200000	0.230294
52495	00:32:28.700000	0.23794
52995	00:32:29.200000	0.230294
53495	00:32:29.700000	0.209907
53995	00:32:30.200000	0.199713
54495	00:32:30.700000	0.209907
54995	00:32:31.200000	0.230294
55495	00:32:31.700000	0.263424
55995	00:32:32.200000	0.421426
56495	00:32:32.700000	0.676269
56995	00:32:33.200000	0.747625
57495	00:32:33.700000	0.826626
57995	00:32:34.200000	0.88524
58495	00:32:34.700000	0.951499
58995	00:32:35.200000	0.959144
59495	00:32:35.700000	0.964241
59995	00:32:36.200000	0.984628
60495	00:32:36.700000	0.994822
60995	00:32:37.200000	1.01266
61495	00:32:37.700000	1.01266
61995	00:32:38.200000	1.02285
62495	00:32:38.700000	1.02285
62995	00:32:39.200000	1.0254
63495	00:32:39.700000	1.04069
63995	00:32:40.200000	1.04069
64495	00:32:40.700000	1.04579
64995	00:32:41.200000	1.05853
65495	00:32:41.700000	1.07382
65995	00:32:42.200000	1.10186
66495	00:32:42.700000	1.10695
66995	00:32:43.200000	1.12734
67495	00:32:43.700000	1.15282
67995	00:32:44.200000	1.17831
68495	00:32:44.700000	1.1936
68995	00:32:45.200000	1.21908
69495	00:32:45.700000	1.23947
69995	00:32:46.200000	1.26496
70495	00:32:46.700000	1.29554
70995	00:32:47.200000	1.31083
71495	00:32:47.700000	1.34905
71995	00:32:48.200000	1.36434
72495	00:32:48.700000	1.39238
72995	00:32:49.200000	1.40767
73495	00:32:49.700000	1.42805
73995	00:32:50.200000	1.44844
74495	00:32:50.700000	1.45609
74995	00:32:51.200000	1.4408
75495	00:32:51.700000	1.46883
75995	00:32:52.200000	1.47393
76495	00:32:52.700000	1.49177
76995	00:32:53.200000	1.48157
77495	00:32:53.700000	1.49686
77995	00:32:54.200000	1.47647
78495	00:32:54.700000	1.47138
78995	00:32:55.200000	1.45099
79495	00:32:55.700000	1.4306
79995	00:32:56.200000	1.37963
80495	00:32:56.700000	1.34141
80995	00:32:57.200000	1.28789
81495	00:32:57.700000	1.22928
81995	00:32:58.200000	1.17831
82495	00:32:58.700000	1.1146
82995	00:32:59.200000	1.03305
83495	00:32:59.700000	0.974435
83995	00:33:00.200000	0.905627
84495	00:33:00.700000	0.844465
84995	00:33:01.200000	0.778206
85495	00:33:01.700000	0.719592
85995	00:33:02.200000	0.655882
86495	00:33:02.700000	0.612558
86995	00:33:03.200000	0.571783
87495	00:33:03.700000	0.520815
87995	00:33:04.200000	0.482589
88495	00:33:04.700000	0.444362
88995	00:33:05.200000	0.406136
89495	00:33:05.700000	0.375555
89995	00:33:06.200000	0.355167
90495	00:33:06.700000	0.339877
90995	00:33:07.200000	0.309296
91495	00:33:07.700000	0.294005
91995	00:33:08.200000	0.268521
92495	00:33:08.700000	0.258327
92995	00:33:09.200000	0.23794
93495	00:33:09.700000	0.235391
93995	00:33:10.200000	0.230294
94495	00:33:10.700000	0.209907
94995	00:33:11.200000	0.176777
95495	00:33:11.700000	0.212455
95995	00:33:12.200000	0.230294
96495	00:33:12.700000	0.225198
96995	00:33:13.200000	0.199713
97495	00:33:13.700000	0.186971
97995	00:33:14.200000	0.18952
98495	00:33:14.700000	0.184423
98995	00:33:15.200000	0.181874
99495	00:33:15.700000	0.171681
99995	00:33:16.200000	0.174229
100495	00:33:16.700000	0.169132
100995	00:33:17.200000	0.169132
101495	00:33:17.700000	0.169132
101995	00:33:18.200000	0.169132
102495	00:33:18.700000	0.161487
102995	00:33:19.200000	0.15639
103495	00:33:19.700000	0.153842
103995	00:33:20.200000	0.1411
104495	00:33:20.700000	0.15639
104995	00:33:21.200000	0.161487
105495	00:33:21.700000	0.15639
105995	00:33:22.200000	0.148745
106495	00:33:22.700000	0.148745
106995	00:33:23.200000	0.143648
107495	00:33:23.700000	0.148745
107995	00:33:24.200000	0.143648
108495	00:33:24.700000	0.138551
108995	00:33:25.200000	0.143648
109495	00:33:25.700000	0.138551
109995	00:33:26.200000	0.136003
110495	00:33:26.700000	0.130906
110995	00:33:27.200000	0.128357
111495	00:33:27.700000	0.130906
111995	00:33:28.200000	0.123261
112495	00:33:28.700000	0.123261
112995	00:33:29.200000	0.125809
113495	00:33:29.700000	0.118164
113995	00:33:30.200000	0.123261
114495	00:33:30.700000	0.128357
114995	00:33:31.200000	0.123261
115495	00:33:31.700000	0.105422
115995	00:33:32.200000	0.100325
116495	00:33:32.700000	0.118164
116995	00:33:33.200000	0.105422
117495	00:33:33.700000	0.110518
117995	00:33:34.200000	0.105422
118495	00:33:34.700000	0.105422
118995	00:33:35.200000	0.090131
119495	00:33:35.700000	0.0977763
119995	00:33:36.200000	0.10797
120495	00:33:36.700000	0.110518
120995	00:33:37.200000	0.105422
121495	00:33:37.700000	0.105422
121995	00:33:38.200000	0.110518
122495	00:33:38.700000	0.113067
122995	00:33:39.200000	0.102873
123495	00:33:39.700000	0.105422
123995	00:33:40.200000	0.0952279
124495	00:33:40.700000	0.0875826
124995	00:33:41.200000	0.0952279
125495	00:33:41.700000	0.105422
125995	00:33:42.200000	0.100325
126495	00:33:42.700000	0.0977763
126995	00:33:43.200000	0.105422
127495	00:33:43.700000	0.105422
127995	00:33:44.200000	0.090131
128495	00:33:44.700000	0.0773889
128995	00:33:45.200000	0.090131
129495	00:33:45.700000	0.0875826
129995	00:33:46.200000	0.0850342
130495	00:33:46.700000	0.0799373
130995	00:33:47.200000	0.0773889
131495	00:33:47.700000	0.0824857
131995	00:33:48.200000	0.072292
132495	00:33:48.700000	0.0875826
132995	00:33:49.200000	0.0773889
133495	00:33:49.700000	0.0748405
133995	00:33:50.200000	0.0671952
134495	00:33:50.700000	0.0748405
134995	00:33:51.200000	0.0671952
135495	00:33:51.700000	0.0391625
135995	00:33:52.200000	0.0544531
136495	00:33:52.700000	0.0850342
136995	00:33:53.200000	0.0875826
137495	00:33:53.700000	0.0748405
137995	00:33:54.200000	0.0748405
138495	00:33:54.700000	0.0620983
138995	00:33:55.200000	0.0620983
139495	00:33:55.700000	0.0620983
139995	00:33:56.200000	0.0671952
140495	00:33:56.700000	0.0748405
140995	00:33:57.200000	0.072292
141495	00:33:57.700000	0.0620983
141995	00:33:58.200000	0.0697436
142495	00:33:58.700000	0.072292
142995	00:33:59.200000	0.0773889
143495	00:33:59.700000	0.0824857
143995	00:34:00.200000	0.0748405
144495	00:34:00.700000	0.0773889
144995	00:34:01.200000	0.0748405
145495	00:34:01.700000	0.0799373
145995	00:34:02.200000	0.0824857
146495	00:34:02.700000	0.0773889
146995	00:34:03.200000	0.0748405
147495	00:34:03.700000	0.0773889
147995	00:34:04.200000	0.0850342
148495	00:34:04.700000	0.0850342
148995	00:34:05.200000	0.0824857
149495	00:34:05.700000	0.0824857
149995	00:34:06.200000	0.0799373
150495	00:34:06.700000	0.0799373
150995	00:34:07.200000	0.0799373
151495	00:34:07.700000	0.0799373
151995	00:34:08.200000	0.0773889
152495	00:34:08.700000	0.0773889
152995	00:34:09.200000	0.0748405
153495	00:34:09.700000	0.0824857
153995	00:34:10.200000	0.0799373
154495	00:34:10.700000	0.0748405
154995	00:34:11.200000	0.090131
155495	00:34:11.700000	0.0952279
155995	00:34:12.200000	0.0570015
156495	00:34:12.700000	0.0824857
156995	00:34:13.200000	0.0850342
157495	00:34:13.700000	0.0850342
157995	00:34:14.200000	0.0748405
158495	00:34:14.700000	0.0748405
158995	00:34:15.200000	0.090131
159495	00:34:15.700000	0.100325
159995	00:34:16.200000	0.105422
160495	00:34:16.700000	0.113067
160995	00:34:17.200000	0.0952279
161495	00:34:17.700000	0.113067
161995	00:34:18.200000	0.113067
162495	00:34:18.700000	0.10797
162995	00:34:19.200000	0.110518
163495	00:34:19.700000	0.120712
163995	00:34:20.200000	0.10797
164495	00:34:20.700000	0.105422
164995	00:34:21.200000	0.102873
165495	00:34:21.700000	0.10797
165995	00:34:22.200000	0.110518
166495	00:34:22.700000	0.118164
166995	00:34:23.200000	0.105422
167495	00:34:23.700000	0.120712
167995	00:34:24.200000	0.115615
168495	00:34:24.700000	0.120712
168995	00:34:25.200000	0.110518
169495	00:34:25.700000	0.123261
169995	00:34:26.200000	0.118164
170495	00:34:26.700000	0.123261
170995	00:34:27.200000	0.120712
171495	00:34:27.700000	0.125809
171995	00:34:28.200000	0.120712
172495	00:34:28.700000	0.128357
172995	00:34:29.200000	0.123261
173495	00:34:29.700000	0.118164
173995	00:34:30.200000	0.10797
174495	00:34:30.700000	0.118164
174995	00:34:31.200000	0.118164
175495	00:34:31.700000	0.105422
175995	00:34:32.200000	0.0697436
176495	00:34:32.700000	0.10797
176995	00:34:33.200000	0.115615
177495	00:34:33.700000	0.115615
177995	00:34:34.200000	0.10797
178495	00:34:34.700000	0.123261
178995	00:34:35.200000	0.10797
179495	00:34:35.700000	0.115615
179995	00:34:36.200000	0.115615
180495	00:34:36.700000	0.110518
180995	00:34:37.200000	0.110518
181495	00:34:37.700000	0.115615
181995	00:34:38.200000	0.110518
182495	00:34:38.700000	0.113067
182995	00:34:39.200000	0.113067
183495	00:34:39.700000	0.10797
183995	00:34:40.200000	0.115615
184495	00:34:40.700000	0.10797
184995	00:34:41.200000	0.102873
185495	00:34:41.700000	0.110518
185995	00:34:42.200000	0.113067
186495	00:34:42.700000	0.120712
186995	00:34:43.200000	0.123261
187495	00:34:43.700000	0.125809
187995	00:34:44.200000	0.128357
188495	00:34:44.700000	0.128357
188995	00:34:45.200000	0.128357
189495	00:34:45.700000	0.143648
189995	00:34:46.200000	0.138551
190495	00:34:46.700000	0.146196
190995	00:34:47.200000	0.136003
191495	00:34:47.700000	0.148745
191995	00:34:48.200000	0.161487
192495	00:34:48.700000	0.169132
192995	00:34:49.200000	0.181874
193495	00:34:49.700000	0.174229
193995	00:34:50.200000	0.192068
194495	00:34:50.700000	0.199713
194995	00:34:51.200000	0.20481
195495	00:34:51.700000	0.207359
195995	00:34:52.200000	0.217552
196495	00:34:52.700000	0.184423
196995	00:34:53.200000	0.212455
197495	00:34:53.700000	0.232843
197995	00:34:54.200000	0.235391
198495	00:34:54.700000	0.240488
198995	00:34:55.200000	0.23794
199495	00:34:55.700000	0.260876
199995	00:34:56.200000	0.276166
200495	00:34:56.700000	0.278715
200995	00:34:57.200000	0.291457
201495	00:34:57.700000	0.324586
201995	00:34:58.200000	0.355167
202495	00:34:58.700000	0.43162
202995	00:34:59.200000	0.500428
203495	00:34:59.700000	0.566687
203995	00:35:00.200000	0.632946
204495	00:35:00.700000	0.7884
204995	00:35:01.200000	0.923466
205495	00:35:01.700000	1.0305
205995	00:35:02.200000	1.12224
206495	00:35:02.700000	1.21144
206995	00:35:03.200000	1.2726
207495	00:35:03.700000	1.33376
207995	00:35:04.200000	1.41276
208495	00:35:04.700000	1.47138
208995	00:35:05.200000	1.52999
209495	00:35:05.700000	1.5096
209995	00:35:06.200000	1.52489
210495	00:35:06.700000	1.54528
210995	00:35:07.200000	1.52999
211495	00:35:07.700000	1.55038
211995	00:35:08.200000	1.54019
212495	00:35:08.700000	1.53509
212995	00:35:09.200000	1.52999
213495	00:35:09.700000	1.5096
213995	00:35:10.200000	1.50451
214495	00:35:10.700000	1.47393
214995	00:35:11.200000	1.44335
215495	00:35:11.700000	1.41786
215995	00:35:12.200000	1.38983
216495	00:35:12.700000	1.31847
216995	00:35:13.200000	1.33631
217495	00:35:13.700000	1.33631
217995	00:35:14.200000	1.32102
218495	00:35:14.700000	1.28789
218995	00:35:15.200000	1.24712
219495	00:35:15.700000	1.21908
219995	00:35:16.200000	1.18086
220495	00:35:16.700000	1.15028
220995	00:35:17.200000	1.10695
221495	00:35:17.700000	1.07127
221995	00:35:18.200000	1.03815
222495	00:35:18.700000	1.00502
222995	00:35:19.200000	0.946402
223495	00:35:19.700000	0.913273
223995	00:35:20.200000	0.882691
224495	00:35:20.700000	0.844465
224995	00:35:21.200000	0.806239
225495	00:35:21.700000	0.780754
225995	00:35:22.200000	0.737431
226495	00:35:22.700000	0.714495
226995	00:35:23.200000	0.686463
227495	00:35:23.700000	0.653333
227995	00:35:24.200000	0.630397
228495	00:35:24.700000	0.592171
228995	00:35:25.200000	0.57688
229495	00:35:25.700000	0.553944
229995	00:35:26.200000	0.551396
230495	00:35:26.700000	0.523363
230995	00:35:27.200000	0.510621
231495	00:35:27.700000	0.497879
231995	00:35:28.200000	0.485137
232495	00:35:28.700000	0.477492
232995	00:35:29.200000	0.472395
233495	00:35:29.700000	0.457104
233995	00:35:30.200000	0.462201
234495	00:35:30.700000	0.452007
234995	00:35:31.200000	0.449459
235495	00:35:31.700000	0.454556
235995	00:35:32.200000	0.467298
236495	00:35:32.700000	0.459653
236995	00:35:33.200000	0.421426
237495	00:35:33.700000	0.444362
237995	00:35:34.200000	0.454556
238495	00:35:34.700000	0.462201
238995	00:35:35.200000	0.474943
239495	00:35:35.700000	0.474943
239995	00:35:36.200000	0.495331
240495	00:35:36.700000	0.52846
240995	00:35:37.200000	0.566687
241495	00:35:37.700000	0.594719
241995	00:35:38.200000	0.645688
242495	00:35:38.700000	0.709398
242995	00:35:39.200000	0.780754
243495	00:35:39.700000	0.854659
243995	00:35:40.200000	0.905627
244495	00:35:40.700000	0.961693
244995	00:35:41.200000	1.00247
245495	00:35:41.700000	1.04579
245995	00:35:42.200000	1.08147
246495	00:35:42.700000	1.11715
246995	00:35:43.200000	1.12734
247495	00:35:43.700000	1.12734
247995	00:35:44.200000	1.12734
248495	00:35:44.700000	1.12479
248995	00:35:45.200000	1.09931
249495	00:35:45.700000	1.07892
249995	00:35:46.200000	1.03305
250495	00:35:46.700000	0.999919
250995	00:35:47.200000	0.946402
251495	00:35:47.700000	0.903079
251995	00:35:48.200000	0.85211
252495	00:35:48.700000	0.798593
252995	00:35:49.200000	0.760367
253495	00:35:49.700000	0.714495
253995	00:35:50.200000	0.681366
254495	00:35:50.700000	0.638043
254995	00:35:51.200000	0.61001
255495	00:35:51.700000	0.571783
255995	00:35:52.200000	0.551396
256495	00:35:52.700000	0.536106
256995	00:35:53.200000	0.48004
257495	00:35:53.700000	0.500428
257995	00:35:54.200000	0.500428
258495	00:35:54.700000	0.482589
258995	00:35:55.200000	0.474943
259495	00:35:55.700000	0.444362
259995	00:35:56.200000	0.426523
260495	00:35:56.700000	0.413781
260995	00:35:57.200000	0.406136
261495	00:35:57.700000	0.378103
261995	00:35:58.200000	0.367909
262495	00:35:58.700000	0.342425
262995	00:35:59.200000	0.342425
263495	00:35:59.700000	0.314392
263995	00:36:00.200000	0.304199
264495	00:36:00.700000	0.291457
264995	00:36:01.200000	0.278715
265495	00:36:01.700000	0.255779
265995	00:36:02.200000	0.250682
266495	00:36:02.700000	0.23794
266995	00:36:03.200000	0.225198
267495	00:36:03.700000	0.215004
267995	00:36:04.200000	0.20481
268495	00:36:04.700000	0.186971
268995	00:36:05.200000	0.181874
269495	00:36:05.700000	0.169132
269995	00:36:06.200000	0.169132
270495	00:36:06.700000	0.151293
270995	00:36:07.200000	0.148745
271495	00:36:07.700000	0.146196
271995	00:36:08.200000	0.143648
272495	00:36:08.700000	0.136003
272995	00:36:09.200000	0.130906
273495	00:36:09.700000	0.120712
273995	00:36:10.200000	0.118164
274495	00:36:10.700000	0.110518
274995	00:36:11.200000	0.105422
275495	00:36:11.700000	0.102873
275995	00:36:12.200000	0.102873
276495	00:36:12.700000	0.105422
276995	00:36:13.200000	0.0977763
277495	00:36:13.700000	0.0773889
277995	00:36:14.200000	0.0952279
278495	00:36:14.700000	0.090131
278995	00:36:15.200000	0.0952279
279495	00:36:15.700000	0.0926794
279995	00:36:16.200000	0.090131
280495	00:36:16.700000	0.0850342
280995	00:36:17.200000	0.0850342
281495	00:36:17.700000	0.0799373
281995	00:36:18.200000	0.0799373
282495	00:36:18.700000	0.0773889
282995	00:36:19.200000	0.0824857
283495	00:36:19.700000	0.0773889
283995	00:36:20.200000	0.0824857
284495	00:36:20.700000	0.0799373
284995	00:36:21.200000	0.0646468
285495	00:36:21.700000	0.0697436
285995	00:36:22.200000	0.0773889
286495	00:36:22.700000	0.0773889
286995	00:36:23.200000	0.0799373
287495	00:36:23.700000	0.072292
287995	00:36:24.200000	0.0620983
288495	00:36:24.700000	0.0697436
288995	00:36:25.200000	0.0646468
289495	00:36:25.700000	0.0620983
289995	00:36:26.200000	0.072292
290495	00:36:26.700000	0.0595499
290995	00:36:27.200000	0.0671952
291495	00:36:27.700000	0.0646468
291995	00:36:28.200000	0.0646468
292495	00:36:28.700000	0.0671952
292995	00:36:29.200000	0.0620983
293495	00:36:29.700000	0.0697436
293995	00:36:30.200000	0.0671952
294495	00:36:30.700000	0.0671952
294995	00:36:31.200000	0.0824857
295495	00:36:31.700000	0.0748405
295995	00:36:32.200000	0.090131
296495	00:36:32.700000	0.0875826
296995	00:36:33.200000	0.0875826
297495	00:36:33.700000	0.0544531
297995	00:36:34.200000	0.0875826
298495	00:36:34.700000	0.102873
298995	00:36:35.200000	0.100325
299495	00:36:35.700000	0.115615
299995	00:36:36.200000	0.125809
300495	00:36:36.700000	0.133454
300995	00:36:37.200000	0.153842
301495	00:36:37.700000	0.161487
301995	00:36:38.200000	0.179326
302495	00:36:38.700000	0.18952
302995	00:36:39.200000	0.199713
303495	00:36:39.700000	0.207359
303995	00:36:40.200000	0.220101
304495	00:36:40.700000	0.220101
304995	00:36:41.200000	0.222649
305495	00:36:41.700000	0.225198
305995	00:36:42.200000	0.225198
306495	00:36:42.700000	0.220101
306995	00:36:43.200000	0.207359
307495	00:36:43.700000	0.199713
307995	00:36:44.200000	0.184423
308495	00:36:44.700000	0.184423
308995	00:36:45.200000	0.166584
309495	00:36:45.700000	0.164035
309995	00:36:46.200000	0.148745
310495	00:36:46.700000	0.143648
310995	00:36:47.200000	0.138551
311495	00:36:47.700000	0.125809
311995	00:36:48.200000	0.128357
312495	00:36:48.700000	0.113067
312995	00:36:49.200000	0.100325
313495	00:36:49.700000	0.102873
313995	00:36:50.200000	0.090131
314495	00:36:50.700000	0.0952279
314995	00:36:51.200000	0.0850342
315495	00:36:51.700000	0.0824857
315995	00:36:52.200000	0.0850342
316495	00:36:52.700000	0.0773889
316995	00:36:53.200000	0.072292
317495	00:36:53.700000	0.0748405
317995	00:36:54.200000	0.0417109
318495	00:36:54.700000	0.0570015
318995	00:36:55.200000	0.0468078
319495	00:36:55.700000	0.0519046
319995	00:36:56.200000	0.0468078
320495	00:36:56.700000	0.0570015
320995	00:36:57.200000	0.0620983
321495	00:36:57.700000	0.0595499
321995	00:36:58.200000	0.0493562
322495	00:36:58.700000	0.0493562
322995	00:36:59.200000	0.0544531
323495	00:36:59.700000	0.0468078
323995	00:37:00.200000	0.0366141
324495	00:37:00.700000	0.0366141
324995	00:37:01.200000	0.0442594
325495	00:37:01.700000	0.0468078
325995	00:37:02.200000	0.0264204
326495	00:37:02.700000	0.0417109
326995	00:37:03.200000	0.0366141
327495	00:37:03.700000	0.0519046
327995	00:37:04.200000	0.0519046
328495	00:37:04.700000	0.0570015
328995	00:37:05.200000	0.0570015
329495	00:37:05.700000	0.0544531
329995	00:37:06.200000	0.0544531
330495	00:37:06.700000	0.0646468
330995	00:37:07.200000	0.072292
331495	00:37:07.700000	0.0697436
331995	00:37:08.200000	0.0671952
332495	00:37:08.700000	0.0748405
332995	00:37:09.200000	0.090131
333495	00:37:09.700000	0.0926794
333995	00:37:10.200000	0.102873
334495	00:37:10.700000	0.128357
334995	00:37:11.200000	0.123261
335495	00:37:11.700000	0.151293
335995	00:37:12.200000	0.161487
336495	00:37:12.700000	0.176777
336995	00:37:13.200000	0.179326
337495	00:37:13.700000	0.18952
337995	00:37:14.200000	0.148745
338495	00:37:14.700000	0.184423
338995	00:37:15.200000	0.18952
339495	00:37:15.700000	0.171681
339995	00:37:16.200000	0.184423
340495	00:37:16.700000	0.192068
340995	00:37:17.200000	0.179326
341495	00:37:17.700000	0.166584
341995	00:37:18.200000	0.158939
342495	00:37:18.700000	0.143648
342995	00:37:19.200000	0.130906
343495	00:37:19.700000	0.138551
343995	00:37:20.200000	0.118164
344495	00:37:20.700000	0.118164
344995	00:37:21.200000	0.115615
345495	00:37:21.700000	0.0952279
345995	00:37:22.200000	0.0875826
346495	00:37:22.700000	0.0773889
346995	00:37:23.200000	0.0773889
347495	00:37:23.700000	0.0697436
347995	00:37:24.200000	0.0595499
348495	00:37:24.700000	0.0595499
348995	00:37:25.200000	0.0646468
349495	00:37:25.700000	0.0595499
349995	00:37:26.200000	0.0570015
350495	00:37:26.700000	0.0544531
350995	00:37:27.200000	0.0493562
351495	00:37:27.700000	0.0595499
351995	00:37:28.200000	0.0671952
352495	00:37:28.700000	0.0620983
352995	00:37:29.200000	0.0671952
353495	00:37:29.700000	0.0620983
353995	00:37:30.200000	0.0595499
354495	00:37:30.700000	0.0671952
354995	00:37:31.200000	0.0671952
355495	00:37:31.700000	0.0620983
355995	00:37:32.200000	0.0799373
356495	00:37:32.700000	0.0773889
356995	00:37:33.200000	0.0773889
357495	00:37:33.700000	0.0824857
357995	00:37:34.200000	0.0824857
358495	00:37:34.700000	0.0824857
358995	00:37:35.200000	0.0952279
359495	00:37:35.700000	0.102873
359995	00:37:36.200000	0.118164
360495	00:37:36.700000	0.123261
360995	00:37:37.200000	0.123261
361495	00:37:37.700000	0.130906
361995	00:37:38.200000	0.1411
362495	00:37:38.700000	0.143648
362995	00:37:39.200000	0.161487
363495	00:37:39.700000	0.15639
363995	00:37:40.200000	0.161487
364495	00:37:40.700000	0.153842
364995	00:37:41.200000	0.148745
365495	00:37:41.700000	0.1411
365995	00:37:42.200000	0.1411
366495	00:37:42.700000	0.128357
366995	00:37:43.200000	0.123261
367495	00:37:43.700000	0.0977763
367995	00:37:44.200000	0.0926794
368495	00:37:44.700000	0.0875826
368995	00:37:45.200000	0.0824857
369495	00:37:45.700000	0.0773889
369995	00:37:46.200000	0.0773889
370495	00:37:46.700000	0.0748405
370995	00:37:47.200000	0.0646468
371495	00:37:47.700000	0.0646468
371995	00:37:48.200000	0.0544531
372495	00:37:48.700000	0.0595499
372995	00:37:49.200000	0.0570015
373495	00:37:49.700000	0.0493562
373995	00:37:50.200000	0.0671952
374495	00:37:50.700000	0.0646468
374995	00:37:51.200000	0.0646468
375495	00:37:51.700000	0.0748405
375995	00:37:52.200000	0.0646468
376495	00:37:52.700000	0.0646468
376995	00:37:53.200000	0.0697436
377495	00:37:53.700000	0.0773889
377995	00:37:54.200000	0.0773889
378495	00:37:54.700000	0.0442594
378995	00:37:55.200000	0.0850342
379495	00:37:55.700000	0.0850342
379995	00:37:56.200000	0.0926794
380495	00:37:56.700000	0.090131
380995	00:37:57.200000	0.0926794
381495	00:37:57.700000	0.110518
381995	00:37:58.200000	0.113067
382495	00:37:58.700000	0.102873
382995	00:37:59.200000	0.105422
383495	00:37:59.700000	0.0952279
383995	00:38:00.200000	0.0952279
384495	00:38:00.700000	0.0977763
384995	00:38:01.200000	0.0850342
385495	00:38:01.700000	0.090131
385995	00:38:02.200000	0.0799373
386495	00:38:02.700000	0.072292
386995	00:38:03.200000	0.0595499
387495	00:38:03.700000	0.0646468
387995	00:38:04.200000	0.0595499
388495	00:38:04.700000	0.0646468
388995	00:38:05.200000	0.0570015
389495	00:38:05.700000	0.0544531
389995	00:38:06.200000	0.0570015
390495	00:38:06.700000	0.0544531
390995	00:38:07.200000	0.0671952
391495	00:38:07.700000	0.0595499
391995	00:38:08.200000	0.0620983
392495	00:38:08.700000	0.0773889
392995	00:38:09.200000	0.0646468
393495	00:38:09.700000	0.0748405
393995	00:38:10.200000	0.0799373
394495	00:38:10.700000	0.0671952
394995	00:38:11.200000	0.0748405
395495	00:38:11.700000	0.0773889
395995	00:38:12.200000	0.0773889
396495	00:38:12.700000	0.0773889
396995	00:38:13.200000	0.0697436
397495	00:38:13.700000	0.0824857
397995	00:38:14.200000	0.0671952
398495	00:38:14.700000	0.0671952
398995	00:38:15.200000	0.0366141
399495	00:38:15.700000	0.0544531
399995	00:38:16.200000	0.0493562
400495	00:38:16.700000	0.0417109
400995	00:38:17.200000	0.0442594
401495	00:38:17.700000	0.0442594
401995	00:38:18.200000	0.0468078
402495	00:38:18.700000	0.0442594
402995	00:38:19.200000	0.0442594
403495	00:38:19.700000	0.0544531
403995	00:38:20.200000	0.0493562
404495	00:38:20.700000	0.0468078
404995	00:38:21.200000	0.0620983
405495	00:38:21.700000	0.0748405
405995	00:38:22.200000	0.0748405
406495	00:38:22.700000	0.0646468
406995	00:38:23.200000	0.0595499
407495	00:38:23.700000	0.0595499
407995	00:38:24.200000	0.0671952
408495	00:38:24.700000	0.0646468
408995	00:38:25.200000	0.0620983
409495	00:38:25.700000	0.0671952
409995	00:38:26.200000	0.0620983
410495	00:38:26.700000	0.0671952
410995	00:38:27.200000	0.0544531
411495	00:38:27.700000	0.0493562
411995	00:38:28.200000	0.0366141
412495	00:38:28.700000	0.0417109
412995	00:38:29.200000	0.0442594
413495	00:38:29.700000	0.0493562
413995	00:38:30.200000	0.0544531
414495	00:38:30.700000	0.0442594
414995	00:38:31.200000	0.0544531
415495	00:38:31.700000	0.0519046
415995	00:38:32.200000	0.0442594
416495	00:38:32.700000	0.0493562
416995	00:38:33.200000	0.0442594
417495	00:38:33.700000	0.0442594
417995	00:38:34.200000	0.0366141
418495	00:38:34.700000	0.0340657
418995	00:38:35.200000	0.000936118
419495	00:38:35.700000	0.0391625
419995	00:38:36.200000	0.0519046
420495	00:38:36.700000	0.0442594
420995	00:38:37.200000	0.0340657
421495	00:38:37.700000	0.0264204
421995	00:38:38.200000	0.0289688
422495	00:38:38.700000	0.0366141
422995	00:38:39.200000	0.0442594
423495	00:38:39.700000	0.0264204
423995	00:38:40.200000	0.0340657
424495	00:38:40.700000	0.0289688
424995	00:38:41.200000	0.0289688
425495	00:38:41.700000	0.0264204
425995	00:38:42.200000	0.0366141
426495	00:38:42.700000	0.0340657
426995	00:38:43.200000	0.0213235
427495	00:38:43.700000	0.0213235
427995	00:38:44.200000	0.0187751
428495	00:38:44.700000	0.0162267
428995	00:38:45.200000	0.0213235
429495	00:38:45.700000	0.0213235
429995	00:38:46.200000	0.0136782
430495	00:38:46.700000	0.00603297
430995	00:38:47.200000	0.0136782
431495	00:38:47.700000	0.0162267
431995	00:38:48.200000	0.0162267
432495	00:38:48.700000	0.0085814
432995	00:38:49.200000	0.00603297
433495	00:38:49.700000	0.0111298
433995	00:38:50.200000	0.00603297
434495	00:38:50.700000	0.00603297
434995	00:38:51.200000	0.0136782
435495	00:38:51.700000	0.00603297
435995	00:38:52.200000	0.0162267
436495	00:38:52.700000	0.0213235
436995	00:38:53.200000	0.0136782
437495	00:38:53.700000	0.0136782
437995	00:38:54.200000	0.0136782
438495	00:38:54.700000	0.0085814
438995	00:38:55.200000	0.0111298
439495	00:38:55.700000	0.0162267
439995	00:38:56.200000	0.0085814
440495	00:38:56.700000	0.0111298
440995	00:38:57.200000	0.00603297
441495	00:38:57.700000	0.0085814
441995	00:38:58.200000	0.000936118
442495	00:38:58.700000	0.00603297
442995	00:38:59.200000	-0.00161231
443495	00:38:59.700000	0.00603297
443995	00:39:00.200000	0.00603297
444495	00:39:00.700000	0.00603297
444995	00:39:01.200000	0.00348454
445495	00:39:01.700000	0.00603297
445995	00:39:02.200000	-0.00161231
446495	00:39:02.700000	-0.011806
446995	00:39:03.200000	0.0085814
447495	00:39:03.700000	0.000936118
447995	00:39:04.200000	-0.00416073
448495	00:39:04.700000	-0.0169029
448995	00:39:05.200000	-0.0245481
449495	00:39:05.700000	-0.011806
449995	00:39:06.200000	-0.0169029
450495	00:39:06.700000	-0.0245481
450995	00:39:07.200000	-0.0169029
451495	00:39:07.700000	-0.0169029
451995	00:39:08.200000	-0.00670916
452495	00:39:08.700000	-0.011806
452995	00:39:09.200000	-0.0143544
453495	00:39:09.700000	-0.00670916
453995	00:39:10.200000	-0.0143544
454495	00:39:10.700000	-0.00670916
454995	00:39:11.200000	-0.0194513
455495	00:39:11.700000	-0.0245481
