# Supplementary material for: The DEAH-box Helicase Dhr1 Dissociates U3 from the Pre-rRNA to Promote Formation of the Central Pseudoknot
Source: PLoS Biol. 2015 Feb 24;13(2):e1002083. doi: 10.1371/journal.pbio.1002083 (PMC4340053; doi:10.1371/journal.pbio.1002083)
Supplement: S2 Data — CRAC reads. (XLSX) [file pbio.1002083.s002.xlsx]

## Sheet: snR17A
# /usr/local/bin/pyPileup.py -f Dhr1_1.novo -g genes.list -v --blocks -s coding							# /usr/local/bin/pyPileup.py -f Dhr1_2.novo -g genes.list -v --blocks -s coding
# Sat Jun 15 10:55:47 2013							# Sat Jun 15 10:56:10 2013
# align quality threshold:	0						# align quality threshold:	0
# align score threshold:	0		Dataset 1				# align score threshold:	0		Dataset 2		INTRON HAS BEEN REMOVED FROM SEQUENCE
# read length threshold:	1000						# read length threshold:	1000
# total number of reads:	1028524						# total number of reads:	1327323
# total number of mapped reads:	257155						# total number of mapped reads:	260744
# total number paired reads:	0						# total number paired reads:	0
# total number single reads:	257155						# total number single reads:	260744
# total sense SNR17A cDNAs found:	4565						# total sense SNR17A cDNAs found:	2438
# gene	position	nucleotide	hits	substitutions	deletions		# gene	position	nucleotide	hits	substitutions	deletions
SNR17A	1	G	0	0	0		SNR17A	1	G	1	0	0
SNR17A	2	T	0	0	0		SNR17A	2	T	1	0	0
SNR17A	3	C	0	0	0		SNR17A	3	C	1	0	0
SNR17A	4	G	0	0	0		SNR17A	4	G	1	0	0
SNR17A	5	A	0	0	0		SNR17A	5	A	1	0	0
SNR17A	6	C	0	0	0		SNR17A	6	C	1	0	0
SNR17A	7	G	0	0	0		SNR17A	7	G	1	0	0
SNR17A	8	T	0	0	0		SNR17A	8	T	1	0	0
SNR17A	9	A	0	0	0		SNR17A	9	A	1	0	0
SNR17A	10	C	0	0	0		SNR17A	10	C	0	0	0
SNR17A	11	T	0	0	0		SNR17A	11	T	0	0	0
SNR17A	12	T	0	0	0		SNR17A	12	T	0	0	0
SNR17A	13	C	0	0	0		SNR17A	13	C	0	0	0
SNR17A	14	A	0	0	0		SNR17A	14	A	0	0	0
SNR17A	15	T	287	4	3		SNR17A	15	T	197	2	1
SNR17A	16	A	966	47	0		SNR17A	16	A	401	11	0
SNR17A	17	G	967	10	0		SNR17A	17	G	401	4	0
SNR17A	18	G	1039	11	0		SNR17A	18	G	401	4	0
SNR17A	19	A	1051	15	0		SNR17A	19	A	420	12	0
SNR17A	20	T	1051	66	0		SNR17A	20	T	421	11	0
SNR17A	21	C	1080	32	0		SNR17A	21	C	422	9	0
SNR17A	22	A	2485	82	0		SNR17A	22	A	936	37	0
SNR17A	23	T	2567	66	0		SNR17A	23	T	947	37	0
SNR17A	24	T	2659	145	0		SNR17A	24	T	1032	30	0
SNR17A	25	T	2797	115	12		SNR17A	25	T	1032	55	1
SNR17A	26	C	2806	87	0		SNR17A	26	C	1066	92	1
SNR17A	27	T	2823	165	0		SNR17A	27	T	1066	76	0
SNR17A	28	A	2945	114	0		SNR17A	28	A	1121	44	0
SNR17A	29	T	2948	428	2		SNR17A	29	T	1121	64	0
SNR17A	30	A	3384	126	2		SNR17A	30	A	1314	41	0
SNR17A	31	G	3390	103	0		SNR17A	31	G	1315	37	0
SNR17A	32	G	3390	118	2		SNR17A	32	G	1315	37	0
SNR17A	33	A	3393	108	0		SNR17A	33	A	1315	60	0
SNR17A	34	A	3393	91	3		SNR17A	34	A	1315	48	2
SNR17A	35	T	3409	111	0		SNR17A	35	T	1315	46	0
SNR17A	36	C	3411	142	0		SNR17A	36	C	1313	45	0
SNR17A	37	G	3398	113	0		SNR17A	37	G	1293	46	0
SNR17A	38	T	3378	206	0		SNR17A	38	T	1289	52	0
SNR17A	39	C	3373	218	0		SNR17A	39	C	1249	67	0
SNR17A	40	A	3385	181	0		SNR17A	40	A	1240	55	0
SNR17A	41	C	3246	181	0		SNR17A	41	C	1187	42	0
SNR17A	42	T	3243	147	0		SNR17A	42	T	1166	44	0
SNR17A	43	C	3195	171	1		SNR17A	43	C	1154	42	0
SNR17A	44	T	3125	130	0		SNR17A	44	T	1097	43	0
SNR17A	45	T	3044	159	1		SNR17A	45	T	1079	46	0
SNR17A	46	T	2992	138	39		SNR17A	46	T	1053	42	3
SNR17A	47	G	2921	309	3		SNR17A	47	G	1049	72	0
SNR17A	48	A	2819	349	0		SNR17A	48	A	996	85	1
SNR17A	49	C	2694	180	0		SNR17A	49	C	994	46	0
SNR17A	50	T	2506	81	0		SNR17A	50	T	894	26	0
SNR17A	51	C	2315	120	0		SNR17A	51	C	772	21	0
SNR17A	52	T	2073	82	0		SNR17A	52	T	723	31	0
SNR17A	53	T	2014	72	1		SNR17A	53	T	722	26	0
SNR17A	54	C	1984	129	1		SNR17A	54	C	716	34	0
SNR17A	55	A	1977	101	0		SNR17A	55	A	731	29	0
SNR17A	56	A	890	113	0		SNR17A	56	A	301	21	0
SNR17A	57	A	887	107	0		SNR17A	57	A	300	18	0
SNR17A	58	A	886	94	2		SNR17A	58	A	299	20	3
SNR17A	59	G	885	72	0		SNR17A	59	G	297	15	0
SNR17A	60	A	835	49	0		SNR17A	60	A	294	17	0
SNR17A	61	G	798	42	0		SNR17A	61	G	294	8	0
SNR17A	62	C	770	86	0		SNR17A	62	C	293	12	0
SNR17A	63	C	735	57	0		SNR17A	63	C	292	16	0
SNR17A	64	A	738	27	0		SNR17A	64	A	291	15	0
SNR17A	65	C	355	17	0		SNR17A	65	C	246	12	0
SNR17A	66	T	354	8	0		SNR17A	66	T	246	7	0
SNR17A	67	G	318	6	0		SNR17A	67	G	245	6	0
SNR17A	68	A	314	32	0		SNR17A	68	A	243	29	0
SNR17A	69	A	294	14	0		SNR17A	69	A	243	24	0
SNR17A	70	T	291	11	0		SNR17A	70	T	240	8	0
SNR17A	71	C	276	8	0		SNR17A	71	C	149	5	0
SNR17A	72	C	271	12	0		SNR17A	72	C	90	4	0
SNR17A	73	A	239	7	0		SNR17A	73	A	151	9	0
SNR17A	74	A	152	3	0		SNR17A	74	A	135	4	0
SNR17A	75	C	152	4	0		SNR17A	75	C	134	3	0
SNR17A	76	T	145	12	0		SNR17A	76	T	134	4	0
SNR17A	77	T	145	4	0		SNR17A	77	T	134	2	0
SNR17A	78	G	144	4	0		SNR17A	78	G	131	1	0
SNR17A	79	G	133	2	0		SNR17A	79	G	130	6	0
SNR17A	80	T	127	14	0		SNR17A	80	T	130	13	0
SNR17A	81	T	127	3	0		SNR17A	81	T	130	3	1
SNR17A	82	G	127	4	0		SNR17A	82	G	130	5	0
SNR17A	83	A	120	5	0		SNR17A	83	A	130	3	0
SNR17A	84	T	120	4	0		SNR17A	84	T	130	4	0
SNR17A	85	G	117	5	0		SNR17A	85	G	130	4	0
SNR17A	86	A	106	10	0		SNR17A	86	A	130	3	0
SNR17A	87	G	106	3	0		SNR17A	87	G	130	6	0
SNR17A	88	T	106	6	0		SNR17A	88	T	130	2	0
SNR17A	89	C	106	10	0		SNR17A	89	C	130	5	0
SNR17A	90	C	105	5	0		SNR17A	90	C	130	8	0
SNR17A	91	C	82	7	0		SNR17A	91	C	130	13	0
SNR17A	92	A	66	3	0		SNR17A	92	A	130	1	0
SNR17A	93	T	8	0	0		SNR17A	93	T	71	0	0
SNR17A	94	A	17	1	0		SNR17A	94	A	71	3	0
SNR17A	95	A	17	0	0		SNR17A	95	A	71	0	0
SNR17A	96	C	17	2	0		SNR17A	96	C	70	1	0
SNR17A	97	C	18	2	0		SNR17A	97	C	70	3	0
SNR17A	98	T	18	1	0		SNR17A	98	T	70	1	0
SNR17A	99	T	18	0	0		SNR17A	99	T	70	2	0
SNR17A	100	T	18	0	0		SNR17A	100	T	70	3	0
SNR17A	101	G	18	0	0		SNR17A	101	G	70	3	0
SNR17A	102	T	18	0	0		SNR17A	102	T	70	1	0
SNR17A	103	A	18	0	0		SNR17A	103	A	70	3	0
SNR17A	104	C	18	0	0		SNR17A	104	C	70	5	0
SNR17A	105	C	18	1	0		SNR17A	105	C	70	2	0
SNR17A	106	C	13	1	0		SNR17A	106	C	69	4	0
SNR17A	107	C	13	0	0		SNR17A	107	C	69	3	0
SNR17A	108	A	13	0	0		SNR17A	108	A	69	4	0
SNR17A	109	G	10	1	0		SNR17A	109	G	69	2	0
SNR17A	110	A	10	0	0		SNR17A	110	A	69	9	0
SNR17A	111	G	10	1	0		SNR17A	111	G	69	2	0
SNR17A	112	T	10	0	0		SNR17A	112	T	69	3	0
SNR17A	113	G	10	0	0		SNR17A	113	G	69	3	0
SNR17A	114	A	10	0	0		SNR17A	114	A	69	7	0
SNR17A	115	G	10	0	0		SNR17A	115	G	69	3	0
SNR17A	116	A	10	1	0		SNR17A	116	A	69	6	0
SNR17A	117	A	10	0	0		SNR17A	117	A	69	5	0
SNR17A	118	A	10	0	0		SNR17A	118	A	69	4	0
SNR17A	119	C	10	1	0		SNR17A	119	C	69	8	0
SNR17A	120	C	10	1	0		SNR17A	120	C	68	6	0
SNR17A	121	G	10	0	0		SNR17A	121	G	68	8	0
SNR17A	122	A	10	0	0		SNR17A	122	A	10	2	0
SNR17A	123	A	9	0	0		SNR17A	123	A	6	0	0
SNR17A	124	A	1	0	0		SNR17A	124	A	0	0	0
SNR17A	125	T	1	0	0		SNR17A	125	T	0	0	0
SNR17A	126	T	1	0	0		SNR17A	126	T	0	0	0
SNR17A	127	G	1	0	0		SNR17A	127	G	0	0	0
SNR17A	128	A	1	0	0		SNR17A	128	A	0	0	0
SNR17A	129	A	1	0	0		SNR17A	129	A	0	0	0
SNR17A	130	T	1	0	0		SNR17A	130	T	0	0	0
SNR17A	131	C	1	0	0		SNR17A	131	C	0	0	0
SNR17A	132	T	1	0	0		SNR17A	132	T	0	0	0
SNR17A	133	A	8	0	0		SNR17A	133	A	0	0	0
SNR17A	134	A	8	0	0		SNR17A	134	A	0	0	0
SNR17A	135	A	8	1	0		SNR17A	135	A	0	0	0
SNR17A	136	T	7	1	0		SNR17A	136	T	0	0	0
SNR17A	137	T	7	0	0		SNR17A	137	T	0	0	0
SNR17A	138	A	16	2	0		SNR17A	138	A	0	0	0
SNR17A	139	G	16	0	0		SNR17A	139	G	0	0	0
SNR17A	140	C	17	0	0		SNR17A	140	C	0	0	0
SNR17A	141	T	17	0	0		SNR17A	141	T	0	0	0
SNR17A	142	T	17	0	0		SNR17A	142	T	0	0	0
SNR17A	143	G	17	0	0		SNR17A	143	G	0	0	0
SNR17A	144	G	17	0	0		SNR17A	144	G	0	0	0
SNR17A	145	T	17	0	0		SNR17A	145	T	0	0	0
SNR17A	146	C	17	0	0		SNR17A	146	C	0	0	0
SNR17A	147	C	17	1	0		SNR17A	147	C	0	0	0
SNR17A	148	G	17	0	0		SNR17A	148	G	0	0	0
SNR17A	149	C	17	0	0		SNR17A	149	C	0	0	0
SNR17A	150	A	17	2	0		SNR17A	150	A	0	0	0
SNR17A	151	A	17	0	0		SNR17A	151	A	0	0	0
SNR17A	152	T	17	1	0		SNR17A	152	T	0	0	0
SNR17A	153	C	17	0	0		SNR17A	153	C	0	0	0
SNR17A	154	C	17	0	0		SNR17A	154	C	0	0	0
SNR17A	155	T	17	0	0		SNR17A	155	T	0	0	0
SNR17A	156	T	17	0	0		SNR17A	156	T	0	0	0
SNR17A	157	A	17	1	0		SNR17A	157	A	0	0	0
SNR17A	158	G	17	0	0		SNR17A	158	G	0	0	0
SNR17A	159	C	17	0	0		SNR17A	159	C	0	0	0
SNR17A	160	G	17	0	0		SNR17A	160	G	0	0	0
SNR17A	161	G	17	0	0		SNR17A	161	G	0	0	0
SNR17A	162	T	17	0	0		SNR17A	162	T	0	0	0
SNR17A	163	T	17	0	0		SNR17A	163	T	0	0	0
SNR17A	164	C	17	0	0		SNR17A	164	C	0	0	0
SNR17A	165	G	17	1	0		SNR17A	165	G	0	0	0
SNR17A	166	G	17	1	0		SNR17A	166	G	0	0	0
SNR17A	167	C	17	0	0		SNR17A	167	C	0	0	0
SNR17A	168	C	17	2	0		SNR17A	168	C	0	0	0
SNR17A	169	A	44	5	0		SNR17A	169	A	0	0	0
SNR17A	170	T	44	1	0		SNR17A	170	T	0	0	0
SNR17A	171	C	44	3	1		SNR17A	171	C	0	0	0
SNR17A	172	T	44	1	0		SNR17A	172	T	0	0	0
SNR17A	173	A	86	2	0		SNR17A	173	A	0	0	0
SNR17A	174	T	77	1	0		SNR17A	174	T	0	0	0
SNR17A	175	A	76	1	0		SNR17A	175	A	0	0	0
SNR17A	176	A	76	1	0		SNR17A	176	A	0	0	0
SNR17A	177	T	76	2	0		SNR17A	177	T	0	0	0
SNR17A	178	T	76	1	0		SNR17A	178	T	0	0	0
SNR17A	179	T	76	1	0		SNR17A	179	T	0	0	0
SNR17A	180	T	76	1	0		SNR17A	180	T	0	0	0
SNR17A	181	G	76	3	0		SNR17A	181	G	0	0	0
SNR17A	182	A	76	3	0		SNR17A	182	A	0	0	0
SNR17A	183	A	76	1	0		SNR17A	183	A	0	0	0
SNR17A	184	T	69	0	0		SNR17A	184	T	0	0	0
SNR17A	185	A	117	5	0		SNR17A	185	A	0	0	0
SNR17A	186	A	141	3	0		SNR17A	186	A	17	1	0
SNR17A	187	A	142	4	0		SNR17A	187	A	17	1	0
SNR17A	188	A	142	4	0		SNR17A	188	A	17	1	0
SNR17A	189	A	142	2	0		SNR17A	189	A	17	1	0
SNR17A	190	T	142	10	0		SNR17A	190	T	17	1	0
SNR17A	191	T	142	4	0		SNR17A	191	T	17	0	0
SNR17A	192	T	142	5	0		SNR17A	192	T	17	1	0
SNR17A	193	T	142	4	0		SNR17A	193	T	17	1	0
SNR17A	194	G	142	9	0		SNR17A	194	G	17	1	0
SNR17A	195	C	142	3	0		SNR17A	195	C	17	0	0
SNR17A	196	T	142	5	0		SNR17A	196	T	17	1	0
SNR17A	197	T	142	5	0		SNR17A	197	T	17	1	0
SNR17A	198	T	142	4	0		SNR17A	198	T	17	1	0
SNR17A	199	G	142	14	0		SNR17A	199	G	17	0	0
SNR17A	200	C	142	5	0		SNR17A	200	C	17	0	0
SNR17A	201	C	142	8	0		SNR17A	201	C	17	1	0
SNR17A	202	G	142	12	0		SNR17A	202	G	17	0	0
SNR17A	203	T	142	5	0		SNR17A	203	T	17	1	0
SNR17A	204	T	142	3	0		SNR17A	204	T	17	1	0
SNR17A	205	G	142	17	0		SNR17A	205	G	17	1	0
SNR17A	206	C	142	13	0		SNR17A	206	C	17	1	0
SNR17A	207	A	158	6	0		SNR17A	207	A	17	0	0
SNR17A	208	T	56	0	0		SNR17A	208	T	0	0	0
SNR17A	209	T	56	1	0		SNR17A	209	T	2	2	0
SNR17A	210	T	56	0	1		SNR17A	210	T	2	0	0
SNR17A	211	G	56	4	0		SNR17A	211	G	2	0	0
SNR17A	212	T	56	0	0		SNR17A	212	T	2	0	0
SNR17A	213	A	71	6	0		SNR17A	213	A	2	0	0
SNR17A	214	G	70	2	0		SNR17A	214	G	2	0	0
SNR17A	215	T	69	1	0		SNR17A	215	T	2	0	0
SNR17A	216	T	69	2	0		SNR17A	216	T	2	0	0
SNR17A	217	T	68	3	0		SNR17A	217	T	2	0	0
SNR17A	218	T	68	1	0		SNR17A	218	T	2	0	0
SNR17A	219	T	68	0	0		SNR17A	219	T	2	0	0
SNR17A	220	T	68	1	0		SNR17A	220	T	2	0	0
SNR17A	221	C	43	2	0		SNR17A	221	C	2	0	0
SNR17A	222	C	43	2	0		SNR17A	222	C	2	0	0
SNR17A	223	T	43	1	0		SNR17A	223	T	2	0	0
SNR17A	224	T	43	2	0		SNR17A	224	T	2	0	0
SNR17A	225	T	42	0	0		SNR17A	225	T	2	0	0
SNR17A	226	G	41	14	0		SNR17A	226	G	2	0	0
SNR17A	227	G	41	13	0		SNR17A	227	G	2	1	0
SNR17A	228	A	40	6	0		SNR17A	228	A	2	0	0
SNR17A	229	A	40	2	0		SNR17A	229	A	2	0	0
SNR17A	230	G	40	4	0		SNR17A	230	G	2	0	0
SNR17A	231	T	40	1	0		SNR17A	231	T	2	0	0
SNR17A	232	A	40	0	0		SNR17A	232	A	2	0	0
SNR17A	233	A	40	2	0		SNR17A	233	A	2	0	0
SNR17A	234	T	40	0	0		SNR17A	234	T	2	0	0
SNR17A	235	T	34	1	0		SNR17A	235	T	2	0	0
SNR17A	236	A	26	0	0		SNR17A	236	A	2	0	0
SNR17A	237	C	15	1	0		SNR17A	237	C	2	0	0
SNR17A	238	A	15	0	0		SNR17A	238	A	2	0	0
SNR17A	239	A	0	0	0		SNR17A	239	A	0	0	0
SNR17A	240	T	0	0	0		SNR17A	240	T	0	0	0
SNR17A	241	A	0	0	0		SNR17A	241	A	5	0	0
SNR17A	242	T	0	0	0		SNR17A	242	T	5	0	0
SNR17A	243	T	0	0	0		SNR17A	243	T	5	0	0
SNR17A	244	T	0	0	0		SNR17A	244	T	5	0	0
SNR17A	245	T	0	0	0		SNR17A	245	T	5	0	0
SNR17A	246	A	1	0	0		SNR17A	246	A	6	0	0
SNR17A	247	T	1	0	0		SNR17A	247	T	6	0	0
SNR17A	248	G	1	0	0		SNR17A	248	G	6	0	0
SNR17A	249	G	1	0	0		SNR17A	249	G	6	0	0
SNR17A	250	C	1	0	0		SNR17A	250	C	6	0	0
SNR17A	251	G	1	0	0		SNR17A	251	G	6	0	0
SNR17A	252	C	1	0	0		SNR17A	252	C	6	0	0
SNR17A	253	G	10	0	0		SNR17A	253	G	6	0	0
SNR17A	254	A	10	0	0		SNR17A	254	A	6	0	0
SNR17A	255	T	10	0	0		SNR17A	255	T	6	0	0
SNR17A	256	G	11	0	0		SNR17A	256	G	6	0	0
SNR17A	257	A	13	0	0		SNR17A	257	A	6	0	0
SNR17A	258	T	13	0	0		SNR17A	258	T	6	0	0
SNR17A	259	C	14	0	0		SNR17A	259	C	6	0	0
SNR17A	260	T	14	0	0		SNR17A	260	T	6	0	0
SNR17A	261	T	14	0	0		SNR17A	261	T	6	0	0
SNR17A	262	G	14	0	0		SNR17A	262	G	6	0	0
SNR17A	263	A	14	0	0		SNR17A	263	A	6	0	0
SNR17A	264	C	14	0	0		SNR17A	264	C	6	0	0
SNR17A	265	C	14	0	0		SNR17A	265	C	6	0	0
SNR17A	266	C	14	0	0		SNR17A	266	C	6	0	0
SNR17A	267	A	13	1	0		SNR17A	267	A	6	1	0
SNR17A	268	T	13	0	0		SNR17A	268	T	6	0	0
SNR17A	269	C	13	0	0		SNR17A	269	C	6	0	0
SNR17A	270	C	13	1	0		SNR17A	270	C	6	0	0
SNR17A	271	T	13	0	0		SNR17A	271	T	6	0	0
SNR17A	272	A	13	0	0		SNR17A	272	A	6	0	0
SNR17A	273	T	13	0	0		SNR17A	273	T	6	0	0
SNR17A	274	G	13	0	0		SNR17A	274	G	6	0	0
SNR17A	275	T	13	0	0		SNR17A	275	T	6	0	0
SNR17A	276	A	26	2	0		SNR17A	276	A	10	0	0
SNR17A	277	C	26	1	0		SNR17A	277	C	10	0	0
SNR17A	278	T	26	0	0		SNR17A	278	T	10	0	0
SNR17A	279	T	26	0	0		SNR17A	279	T	10	0	0
SNR17A	280	C	26	1	0		SNR17A	280	C	25	2	0
SNR17A	281	T	26	1	0		SNR17A	281	T	26	2	0
SNR17A	282	T	26	1	0		SNR17A	282	T	26	0	0
SNR17A	283	T	26	0	0		SNR17A	283	T	26	1	0
SNR17A	284	T	26	0	0		SNR17A	284	T	26	1	0
SNR17A	285	T	26	0	0		SNR17A	285	T	26	1	0
SNR17A	286	T	75	0	0		SNR17A	286	T	28	1	0
SNR17A	287	G	75	1	0		SNR17A	287	G	30	2	0
SNR17A	288	A	75	2	0		SNR17A	288	A	30	2	0
SNR17A	289	A	75	1	0		SNR17A	289	A	30	4	0
SNR17A	290	G	127	2	0		SNR17A	290	G	30	1	0
SNR17A	291	G	127	3	0		SNR17A	291	G	29	1	0
SNR17A	292	G	127	1	0		SNR17A	292	G	25	0	0
SNR17A	293	A	135	5	0		SNR17A	293	A	26	1	0
SNR17A	294	T	134	0	0		SNR17A	294	T	26	1	0
SNR17A	295	A	168	0	0		SNR17A	295	A	350	11	0
SNR17A	296	G	168	4	0		SNR17A	296	G	346	2	0
SNR17A	297	G	168	4	0		SNR17A	297	G	346	3	0
SNR17A	298	G	168	3	0		SNR17A	298	G	346	6	0
SNR17A	299	C	168	1	0		SNR17A	299	C	346	7	0
SNR17A	300	T	250	1	0		SNR17A	300	T	391	8	0
SNR17A	301	C	273	28	1		SNR17A	301	C	378	3	2
SNR17A	302	T	320	3	1		SNR17A	302	T	378	8	2
SNR17A	303	A	497	20	0		SNR17A	303	A	748	29	0
SNR17A	304	T	500	8	0		SNR17A	304	T	748	24	0
SNR17A	305	G	657	4	0		SNR17A	305	G	839	13	0
SNR17A	306	G	657	4	0		SNR17A	306	G	839	13	0
SNR17A	307	G	656	3	1		SNR17A	307	G	839	9	3
SNR17A	308	T	693	56	0		SNR17A	308	T	839	52	0
SNR17A	309	G	692	4	0		SNR17A	309	G	875	14	0
SNR17A	310	G	692	3	0		SNR17A	310	G	875	15	0
SNR17A	311	G	692	5	0		SNR17A	311	G	875	10	6
SNR17A	312	T	692	41	1		SNR17A	312	T	875	35	0
SNR17A	313	A	703	15	0		SNR17A	313	A	875	18	0
SNR17A	314	C	703	27	0		SNR17A	314	C	875	21	0
SNR17A	315	A	714	17	0		SNR17A	315	A	896	28	0
SNR17A	316	A	713	21	0		SNR17A	316	A	896	36	0
SNR17A	317	A	713	19	0		SNR17A	317	A	896	29	4
SNR17A	318	T	713	31	0		SNR17A	318	T	896	30	0
SNR17A	319	G	713	17	0		SNR17A	319	G	896	19	0
SNR17A	320	G	713	16	0		SNR17A	320	G	895	29	0
SNR17A	321	C	713	21	0		SNR17A	321	C	893	39	0
SNR17A	322	A	713	24	1		SNR17A	322	A	893	43	0
SNR17A	323	G	686	24	1		SNR17A	323	G	839	171	0
SNR17A	324	T	686	108	0		SNR17A	324	T	825	64	0
SNR17A	325	C	685	117	0		SNR17A	325	C	823	65	0
SNR17A	326	T	683	32	0		SNR17A	326	T	760	32	0
SNR17A	327	G	680	62	0		SNR17A	327	G	758	66	0
SNR17A	328	A	680	182	0		SNR17A	328	A	738	107	1
SNR17A	329	C	676	92	0		SNR17A	329	C	736	77	0
SNR17A	330	A	672	107	0		SNR17A	330	A	735	92	0
SNR17A	331	A	645	59	0		SNR17A	331	A	690	76	1
SNR17A	332	G	640	16	0		SNR17A	332	G	685	28	0
SNR17A	333	T	577	72	0		SNR17A	333	T	674	63	0

## Sheet: 35S rRNA
# /usr/local/bin/pyPileup.py -f Dhr1_1.novo -g genes2.list -v							# /usr/local/bin/pyPileup.py -f Dhr1_2.novo -g genes2.list -v
# Sat Jun 15 14:00:20 2013							# Sat Jun 15 14:01:02 2013
# align quality threshold:	0						# align quality threshold:	0
# align score threshold:	0						# align score threshold:	0
# read length threshold:	1000			Dataset 1			# read length threshold:	1000			Dataset 2
# total number of reads:	1028524						# total number of reads:	1327323
# total number of mapped reads:	1028523						# total number of mapped reads:	1327322
# total number paired reads:	0						# total number paired reads:	0
# total number single reads:	1028523						# total number single reads:	1327322
# total sense RDN37-1 reads found:	294611						# total sense RDN37-1 reads found:	351270
# gene	position	nucleotide	hits	substitutions	deletions		# gene	position	nucleotide	hits	substitutions	deletions
RDN37-1	1	A	0	0	0		RDN37-1	1	A	0	0	0
RDN37-1	2	T	0	0	0		RDN37-1	2	T	0	0	0
RDN37-1	3	G	0	0	0		RDN37-1	3	G	0	0	0
RDN37-1	4	C	0	0	0		RDN37-1	4	C	0	0	0
RDN37-1	5	G	0	0	0		RDN37-1	5	G	0	0	0
RDN37-1	6	A	0	0	0		RDN37-1	6	A	0	0	0
RDN37-1	7	A	0	0	0		RDN37-1	7	A	0	0	0
RDN37-1	8	A	0	0	0		RDN37-1	8	A	0	0	0
RDN37-1	9	G	0	0	0		RDN37-1	9	G	0	0	0
RDN37-1	10	C	1	0	0		RDN37-1	10	C	0	0	0																					Dataset 1
RDN37-1	11	A	1	0	0		RDN37-1	11	A	0	0	0
RDN37-1	12	G	1	0	0		RDN37-1	12	G	0	0	0
RDN37-1	13	T	1	0	0		RDN37-1	13	T	0	0	0
RDN37-1	14	T	170	0	0		RDN37-1	14	T	0	0	0
RDN37-1	15	G	171	0	0		RDN37-1	15	G	0	0	0
RDN37-1	16	A	171	2	0		RDN37-1	16	A	0	0	0
RDN37-1	17	A	171	0	0		RDN37-1	17	A	0	0	0
RDN37-1	18	G	171	0	0		RDN37-1	18	G	0	0	0
RDN37-1	19	A	171	1	0		RDN37-1	19	A	0	0	0
RDN37-1	20	C	211	0	0		RDN37-1	20	C	0	0	0
RDN37-1	21	A	240	4	0		RDN37-1	21	A	0	0	0
RDN37-1	22	A	240	4	0		RDN37-1	22	A	0	0	0
RDN37-1	23	G	240	1	0		RDN37-1	23	G	0	0	0
RDN37-1	24	T	240	12	0		RDN37-1	24	T	0	0	0
RDN37-1	25	T	240	2	0		RDN37-1	25	T	0	0	0
RDN37-1	26	C	420	3	0		RDN37-1	26	C	0	0	0
RDN37-1	27	G	420	2	0		RDN37-1	27	G	0	0	0
RDN37-1	28	A	420	8	0		RDN37-1	28	A	283	0	0
RDN37-1	29	A	420	11	0		RDN37-1	29	A	283	5	0
RDN37-1	30	A	420	6	0		RDN37-1	30	A	283	6	0
RDN37-1	31	A	420	4	0		RDN37-1	31	A	283	2	0
RDN37-1	32	G	420	1	0		RDN37-1	32	G	284	0	0
RDN37-1	33	A	420	2	0		RDN37-1	33	A	548	4	0
RDN37-1	34	G	256	0	0		RDN37-1	34	G	548	2	0
RDN37-1	35	T	256	9	0		RDN37-1	35	T	548	11	0
RDN37-1	36	T	256	1	0		RDN37-1	36	T	548	4	0
RDN37-1	37	T	256	53	0		RDN37-1	37	T	548	7	0
RDN37-1	38	G	256	1	0		RDN37-1	38	G	548	3	0
RDN37-1	39	G	256	3	0		RDN37-1	39	G	548	1	0
RDN37-1	40	A	256	1	0		RDN37-1	40	A	548	9	1
RDN37-1	41	A	256	2	0		RDN37-1	41	A	548	12	0
RDN37-1	42	A	256	3	0		RDN37-1	42	A	548	10	0
RDN37-1	43	C	266	4	0		RDN37-1	43	C	548	2	0																					Dataset 2
RDN37-1	44	G	226	1	1		RDN37-1	44	G	548	6	0
RDN37-1	45	A	226	1	2		RDN37-1	45	A	548	11	0
RDN37-1	46	A	226	0	0		RDN37-1	46	A	548	15	0
RDN37-1	47	T	226	2	127		RDN37-1	47	T	548	6	0
RDN37-1	48	T	176	6	0		RDN37-1	48	T	548	7	0
RDN37-1	49	C	176	1	0		RDN37-1	49	C	548	3	0
RDN37-1	50	G	181	0	0		RDN37-1	50	G	548	1	0
RDN37-1	51	A	181	5	0		RDN37-1	51	A	548	9	0
RDN37-1	52	G	181	0	0		RDN37-1	52	G	269	4	0
RDN37-1	53	T	181	14	0		RDN37-1	53	T	268	6	0
RDN37-1	54	A	181	3	0		RDN37-1	54	A	265	5	0
RDN37-1	55	G	181	1	0		RDN37-1	55	G	265	0	0
RDN37-1	56	G	181	2	0		RDN37-1	56	G	265	3	0
RDN37-1	57	C	181	4	0		RDN37-1	57	C	265	9	0
RDN37-1	58	T	181	6	0		RDN37-1	58	T	265	4	0
RDN37-1	59	T	181	5	0		RDN37-1	59	T	264	6	0
RDN37-1	60	G	154	2	0		RDN37-1	60	G	264	5	0
RDN37-1	61	T	21	0	0		RDN37-1	61	T	264	6	0
RDN37-1	62	C	20	3	0		RDN37-1	62	C	264	11	0
RDN37-1	63	G	19	0	0		RDN37-1	63	G	264	8	0
RDN37-1	64	T	16	1	0		RDN37-1	64	T	264	8	0
RDN37-1	65	T	15	0	0		RDN37-1	65	T	261	13	0
RDN37-1	66	C	15	0	0		RDN37-1	66	C	14	10	0
RDN37-1	67	G	15	0	0		RDN37-1	67	G	14	9	0
RDN37-1	68	T	15	0	0		RDN37-1	68	T	14	0	0
RDN37-1	69	T	65	0	0		RDN37-1	69	T	14	0	0
RDN37-1	70	A	65	2	0		RDN37-1	70	A	14	2	0
RDN37-1	71	T	65	0	0		RDN37-1	71	T	14	0	0
RDN37-1	72	G	65	0	0		RDN37-1	72	G	14	0	0
RDN37-1	73	T	65	1	0		RDN37-1	73	T	14	1	0
RDN37-1	74	T	65	0	0		RDN37-1	74	T	14	1	0
RDN37-1	75	T	65	0	0		RDN37-1	75	T	13	0	0
RDN37-1	76	T	55	0	0		RDN37-1	76	T	13	0	0
RDN37-1	77	T	55	0	0		RDN37-1	77	T	13	0	0
RDN37-1	78	G	55	0	0		RDN37-1	78	G	6	0	0
RDN37-1	79	T	439	1	0		RDN37-1	79	T	914	0	0
RDN37-1	80	A	439	4	0		RDN37-1	80	A	914	11	0
RDN37-1	81	A	439	3	0		RDN37-1	81	A	914	10	0
RDN37-1	82	A	439	2	0		RDN37-1	82	A	914	10	0
RDN37-1	83	T	439	3	0		RDN37-1	83	T	914	4	0
RDN37-1	84	G	439	2	0		RDN37-1	84	G	914	5	0
RDN37-1	85	G	439	2	0		RDN37-1	85	G	914	3	0
RDN37-1	86	C	439	2	0		RDN37-1	86	C	914	4	0
RDN37-1	87	C	439	3	0		RDN37-1	87	C	914	3	0
RDN37-1	88	T	439	4	0		RDN37-1	88	T	914	12	0
RDN37-1	89	C	499	2	0		RDN37-1	89	C	914	5	0
RDN37-1	90	G	499	2	0		RDN37-1	90	G	914	4	0
RDN37-1	91	T	499	13	0		RDN37-1	91	T	914	8	0
RDN37-1	92	C	719	5	0		RDN37-1	92	C	1451	4	0
RDN37-1	93	A	719	17	0		RDN37-1	93	A	1451	31	0
RDN37-1	94	A	724	12	0		RDN37-1	94	A	1451	22	0
RDN37-1	95	A	724	14	0		RDN37-1	95	A	1451	19	0
RDN37-1	96	C	1836	7	0		RDN37-1	96	C	1456	11	0
RDN37-1	97	G	1836	8	0		RDN37-1	97	G	1456	15	0
RDN37-1	98	G	1819	5	0		RDN37-1	98	G	1456	4	0
RDN37-1	99	T	3492	89	0		RDN37-1	99	T	1843	47	0
RDN37-1	100	G	3600	24	0		RDN37-1	100	G	1843	44	1
RDN37-1	101	G	3618	5	1		RDN37-1	101	G	1843	4	0
RDN37-1	102	A	3618	46	1		RDN37-1	102	A	1843	48	0
RDN37-1	103	G	3594	3	0		RDN37-1	103	G	1842	6	0
RDN37-1	104	A	3594	30	0		RDN37-1	104	A	1841	34	0
RDN37-1	105	G	3594	6	0		RDN37-1	105	G	1839	8	0
RDN37-1	106	A	3594	28	0		RDN37-1	106	A	1839	40	0
RDN37-1	107	G	3594	9	0		RDN37-1	107	G	1837	7	0
RDN37-1	108	T	3597	80	0		RDN37-1	108	T	1836	51	0
RDN37-1	109	C	3537	44	4		RDN37-1	109	C	1835	36	0
RDN37-1	110	G	3537	13	4		RDN37-1	110	G	1835	9	0
RDN37-1	111	C	3518	58	0		RDN37-1	111	C	1835	56	0
RDN37-1	112	T	3531	71	0		RDN37-1	112	T	1985	31	0
RDN37-1	113	A	3530	91	0		RDN37-1	113	A	1985	85	0
RDN37-1	114	G	3501	18	0		RDN37-1	114	G	1984	12	0
RDN37-1	115	G	3500	26	0		RDN37-1	115	G	1984	7	0
RDN37-1	116	T	3467	253	0		RDN37-1	116	T	1984	147	0
RDN37-1	117	G	3467	21	0		RDN37-1	117	G	1982	17	0
RDN37-1	118	A	3453	114	0		RDN37-1	118	A	1982	132	0
RDN37-1	119	T	3393	47	0		RDN37-1	119	T	1968	37	0
RDN37-1	120	C	3391	269	0		RDN37-1	120	C	1958	136	0
RDN37-1	121	G	3088	19	0		RDN37-1	121	G	1875	52	2
RDN37-1	122	T	2911	111	0		RDN37-1	122	T	1314	65	0
RDN37-1	123	C	2915	139	0		RDN37-1	123	C	2044	150	2
RDN37-1	124	A	2329	162	1		RDN37-1	124	A	1654	200	5
RDN37-1	125	G	2310	16	0		RDN37-1	125	G	1652	60	0
RDN37-1	126	A	1776	197	4		RDN37-1	126	A	1625	223	21
RDN37-1	127	T	1527	31	0		RDN37-1	127	T	1472	18	1
RDN37-1	128	C	705	75	37		RDN37-1	128	C	1286	201	137
RDN37-1	129	T	685	37	0		RDN37-1	129	T	1135	85	0
RDN37-1	130	G	622	16	0		RDN37-1	130	G	1059	2	0
RDN37-1	131	C	430	23	0		RDN37-1	131	C	895	8	0
RDN37-1	132	C	214	8	0		RDN37-1	132	C	744	7	0
RDN37-1	133	T	214	3	0		RDN37-1	133	T	744	6	0
RDN37-1	134	A	206	3	1		RDN37-1	134	A	743	9	0
RDN37-1	135	G	206	5	0		RDN37-1	135	G	743	1	0
RDN37-1	136	T	205	4	0		RDN37-1	136	T	743	12	0
RDN37-1	137	C	204	4	0		RDN37-1	137	C	743	8	0
RDN37-1	138	T	204	4	0		RDN37-1	138	T	743	12	0
RDN37-1	139	C	198	2	0		RDN37-1	139	C	743	5	0
RDN37-1	140	T	198	1	0		RDN37-1	140	T	743	6	0
RDN37-1	141	A	198	4	0		RDN37-1	141	A	542	2	0
RDN37-1	142	T	197	1	0		RDN37-1	142	T	542	6	0
RDN37-1	143	A	197	6	0		RDN37-1	143	A	540	11	0
RDN37-1	144	C	197	2	0		RDN37-1	144	C	540	8	0
RDN37-1	145	A	197	3	0		RDN37-1	145	A	537	13	0
RDN37-1	146	G	197	6	0		RDN37-1	146	G	537	5	0
RDN37-1	147	C	197	1	0		RDN37-1	147	C	537	11	0
RDN37-1	148	G	197	0	0		RDN37-1	148	G	537	4	0
RDN37-1	149	T	197	1	0		RDN37-1	149	T	535	13	0
RDN37-1	150	G	197	1	0		RDN37-1	150	G	354	4	0
RDN37-1	151	T	197	4	0		RDN37-1	151	T	354	22	0
RDN37-1	152	T	197	31	0		RDN37-1	152	T	353	5	0
RDN37-1	153	T	276	25	0		RDN37-1	153	T	353	3	0
RDN37-1	154	A	234	8	0		RDN37-1	154	A	121	3	0
RDN37-1	155	A	232	1	0		RDN37-1	155	A	121	7	0
RDN37-1	156	T	224	43	0		RDN37-1	156	T	121	3	0
RDN37-1	157	T	199	20	0		RDN37-1	157	T	121	4	0
RDN37-1	158	G	199	35	0		RDN37-1	158	G	5	0	0
RDN37-1	159	A	199	8	0		RDN37-1	159	A	5	0	0
RDN37-1	160	C	218	7	0		RDN37-1	160	C	16	2	0
RDN37-1	161	A	116	3	0		RDN37-1	161	A	16	0	0
RDN37-1	162	T	116	0	0		RDN37-1	162	T	14	0	0
RDN37-1	163	G	116	0	0		RDN37-1	163	G	14	1	0
RDN37-1	164	G	115	0	0		RDN37-1	164	G	13	0	0
RDN37-1	165	G	115	0	0		RDN37-1	165	G	12	0	0
RDN37-1	166	T	115	3	0		RDN37-1	166	T	12	0	0
RDN37-1	167	T	115	0	0		RDN37-1	167	T	12	0	0
RDN37-1	168	G	115	0	0		RDN37-1	168	G	12	0	0
RDN37-1	169	A	115	0	0		RDN37-1	169	A	12	0	0
RDN37-1	170	T	115	46	0		RDN37-1	170	T	11	0	0
RDN37-1	171	G	69	8	0		RDN37-1	171	G	11	0	0
RDN37-1	172	C	74	0	0		RDN37-1	172	C	11	0	0
RDN37-1	173	G	74	0	0		RDN37-1	173	G	11	0	0
RDN37-1	174	T	78	5	0		RDN37-1	174	T	113	0	0
RDN37-1	175	A	53	0	0		RDN37-1	175	A	113	2	0
RDN37-1	176	T	57	0	0		RDN37-1	176	T	113	2	0
RDN37-1	177	T	57	0	0		RDN37-1	177	T	113	0	0
RDN37-1	178	G	57	1	0		RDN37-1	178	G	113	0	0
RDN37-1	179	A	57	3	0		RDN37-1	179	A	113	2	0
RDN37-1	180	G	57	0	0		RDN37-1	180	G	113	0	0
RDN37-1	181	A	57	1	0		RDN37-1	181	A	113	2	0
RDN37-1	182	G	57	1	0		RDN37-1	182	G	113	0	0
RDN37-1	183	A	57	1	0		RDN37-1	183	A	113	1	0
RDN37-1	184	T	28	2	0		RDN37-1	184	T	113	1	0
RDN37-1	185	A	28	0	0		RDN37-1	185	A	113	1	0
RDN37-1	186	C	28	0	0		RDN37-1	186	C	113	1	0
RDN37-1	187	A	28	0	0		RDN37-1	187	A	113	2	0
RDN37-1	188	A	28	0	0		RDN37-1	188	A	113	3	0
RDN37-1	189	T	28	0	0		RDN37-1	189	T	113	2	0
RDN37-1	190	T	28	0	0		RDN37-1	190	T	113	5	0
RDN37-1	191	T	28	0	0		RDN37-1	191	T	113	1	0
RDN37-1	192	G	28	0	0		RDN37-1	192	G	113	1	0
RDN37-1	193	G	67	2	0		RDN37-1	193	G	113	5	0
RDN37-1	194	G	67	1	0		RDN37-1	194	G	107	3	0
RDN37-1	195	A	67	3	0		RDN37-1	195	A	107	4	0
RDN37-1	196	A	67	1	0		RDN37-1	196	A	107	2	0
RDN37-1	197	G	67	0	0		RDN37-1	197	G	107	1	0
RDN37-1	198	A	67	1	0		RDN37-1	198	A	107	5	0
RDN37-1	199	A	67	0	0		RDN37-1	199	A	107	1	0
RDN37-1	200	A	67	0	0		RDN37-1	200	A	107	2	0
RDN37-1	201	T	67	0	0		RDN37-1	201	T	107	0	0
RDN37-1	202	T	67	1	0		RDN37-1	202	T	107	5	0
RDN37-1	203	C	67	2	0		RDN37-1	203	C	107	0	2
RDN37-1	204	C	67	2	0		RDN37-1	204	C	107	6	0
RDN37-1	205	C	67	4	0		RDN37-1	205	C	107	5	0
RDN37-1	206	A	67	1	0		RDN37-1	206	A	107	5	0
RDN37-1	207	G	67	0	0		RDN37-1	207	G	107	0	0
RDN37-1	208	A	67	3	0		RDN37-1	208	A	107	10	0
RDN37-1	209	G	67	0	0		RDN37-1	209	G	107	1	0
RDN37-1	210	T	235	6	0		RDN37-1	210	T	103	4	0
RDN37-1	211	G	235	0	0		RDN37-1	211	G	102	0	0
RDN37-1	212	T	235	4	0		RDN37-1	212	T	102	2	0
RDN37-1	213	G	235	1	0		RDN37-1	213	G	102	2	0
RDN37-1	214	T	235	6	0		RDN37-1	214	T	102	2	0
RDN37-1	215	T	235	1	0		RDN37-1	215	T	102	1	0
RDN37-1	216	T	235	1	0		RDN37-1	216	T	102	2	0
RDN37-1	217	C	235	4	0		RDN37-1	217	C	102	8	0
RDN37-1	218	T	235	4	0		RDN37-1	218	T	102	2	0
RDN37-1	219	T	235	1	0		RDN37-1	219	T	101	4	0
RDN37-1	220	T	235	5	0		RDN37-1	220	T	101	3	0
RDN37-1	221	T	235	1	0		RDN37-1	221	T	100	2	0
RDN37-1	222	G	231	7	0		RDN37-1	222	G	85	5	0
RDN37-1	223	C	222	7	0		RDN37-1	223	C	83	75	0
RDN37-1	224	G	222	6	0		RDN37-1	224	G	75	73	0
RDN37-1	225	T	218	6	0		RDN37-1	225	T	0	0	0
RDN37-1	226	T	214	0	0		RDN37-1	226	T	0	0	0
RDN37-1	227	T	220	1	0		RDN37-1	227	T	65	0	0
RDN37-1	228	A	220	1	0		RDN37-1	228	A	65	0	0
RDN37-1	229	A	220	10	0		RDN37-1	229	A	65	0	0
RDN37-1	230	C	220	6	0		RDN37-1	230	C	65	0	0
RDN37-1	231	C	220	9	0		RDN37-1	231	C	65	0	0
RDN37-1	232	T	220	1	0		RDN37-1	232	T	65	0	0
RDN37-1	233	G	220	18	0		RDN37-1	233	G	65	0	0
RDN37-1	234	A	220	20	0		RDN37-1	234	A	65	0	0
RDN37-1	235	A	220	14	0		RDN37-1	235	A	65	0	0
RDN37-1	236	C	277	9	0		RDN37-1	236	C	708	1	0
RDN37-1	237	A	63	3	0		RDN37-1	237	A	708	14	0
RDN37-1	238	G	63	0	0		RDN37-1	238	G	708	0	0
RDN37-1	239	T	63	2	0		RDN37-1	239	T	708	7	0
RDN37-1	240	C	63	0	0		RDN37-1	240	C	708	4	0
RDN37-1	241	T	63	0	0		RDN37-1	241	T	708	9	0
RDN37-1	242	C	63	1	0		RDN37-1	242	C	708	8	0
RDN37-1	243	A	63	0	0		RDN37-1	243	A	708	5	0
RDN37-1	244	T	63	0	0		RDN37-1	244	T	708	7	0
RDN37-1	245	C	63	0	0		RDN37-1	245	C	708	4	0
RDN37-1	246	G	63	1	0		RDN37-1	246	G	708	2	0
RDN37-1	247	T	63	1	0		RDN37-1	247	T	708	14	0
RDN37-1	248	G	63	0	0		RDN37-1	248	G	708	4	4
RDN37-1	249	G	63	1	0		RDN37-1	249	G	708	7	0
RDN37-1	250	G	63	2	0		RDN37-1	250	G	708	7	0
RDN37-1	251	C	77	2	0		RDN37-1	251	C	710	4	0
RDN37-1	252	A	73	2	0		RDN37-1	252	A	647	11	0
RDN37-1	253	T	90	0	0		RDN37-1	253	T	650	13	0
RDN37-1	254	C	88	1	0		RDN37-1	254	C	1317	9	0
RDN37-1	255	T	110	2	0		RDN37-1	255	T	1317	12	0
RDN37-1	256	T	161	0	0		RDN37-1	256	T	1317	21	0
RDN37-1	257	G	159	1	0		RDN37-1	257	G	1316	2	0
RDN37-1	258	C	244	52	0		RDN37-1	258	C	1316	12	0
RDN37-1	259	G	226	0	0		RDN37-1	259	G	1313	7	0
RDN37-1	260	A	226	6	0		RDN37-1	260	A	1313	38	0
RDN37-1	261	T	226	2	0		RDN37-1	261	T	1312	11	0
RDN37-1	262	T	226	3	0		RDN37-1	262	T	1309	17	0
RDN37-1	263	C	226	1	0		RDN37-1	263	C	1309	26	0
RDN37-1	264	C	226	1	0		RDN37-1	264	C	1308	23	0
RDN37-1	265	A	226	3	0		RDN37-1	265	A	1308	31	0
RDN37-1	266	T	226	3	0		RDN37-1	266	T	1308	9	0
RDN37-1	267	T	226	2	0		RDN37-1	267	T	1307	33	0
RDN37-1	268	G	226	3	0		RDN37-1	268	G	1307	34	0
RDN37-1	269	G	226	8	0		RDN37-1	269	G	1307	66	0
RDN37-1	270	T	226	11	0		RDN37-1	270	T	1305	27	0
RDN37-1	271	G	215	0	0		RDN37-1	271	G	1028	24	0
RDN37-1	272	A	215	11	0		RDN37-1	272	A	961	23	0
RDN37-1	273	G	215	0	0		RDN37-1	273	G	290	15	0
RDN37-1	274	C	217	6	0		RDN37-1	274	C	290	8	0
RDN37-1	275	A	200	8	0		RDN37-1	275	A	290	25	0
RDN37-1	276	G	200	3	0		RDN37-1	276	G	290	10	0
RDN37-1	277	C	423	3	0		RDN37-1	277	C	540	12	0
RDN37-1	278	G	408	2	0		RDN37-1	278	G	313	2	1
RDN37-1	279	A	407	17	0		RDN37-1	279	A	283	9	0
RDN37-1	280	A	407	14	0		RDN37-1	280	A	281	16	0
RDN37-1	281	G	407	1	0		RDN37-1	281	G	279	2	0
RDN37-1	282	G	407	0	0		RDN37-1	282	G	278	3	0
RDN37-1	283	A	407	16	0		RDN37-1	283	A	276	6	0
RDN37-1	284	T	407	10	0		RDN37-1	284	T	276	5	1
RDN37-1	285	T	407	6	0		RDN37-1	285	T	274	3	0
RDN37-1	286	T	400	10	0		RDN37-1	286	T	255	4	0
RDN37-1	287	G	399	3	0		RDN37-1	287	G	255	1	0
RDN37-1	288	G	399	3	0		RDN37-1	288	G	254	2	0
RDN37-1	289	T	399	10	0		RDN37-1	289	T	254	9	0
RDN37-1	290	G	384	7	0		RDN37-1	290	G	254	0	0
RDN37-1	291	G	384	15	0		RDN37-1	291	G	254	4	0
RDN37-1	292	A	384	30	0		RDN37-1	292	A	254	6	0
RDN37-1	293	T	384	3	0		RDN37-1	293	T	254	4	0
RDN37-1	294	T	384	2	0		RDN37-1	294	T	254	4	0
RDN37-1	295	A	247	2	0		RDN37-1	295	A	254	5	0
RDN37-1	296	C	247	11	0		RDN37-1	296	C	254	0	0
RDN37-1	297	T	247	1	0		RDN37-1	297	T	254	6	0
RDN37-1	298	A	247	5	0		RDN37-1	298	A	254	6	0
RDN37-1	299	G	247	8	0		RDN37-1	299	G	254	6	0
RDN37-1	300	C	247	15	0		RDN37-1	300	C	254	7	0
RDN37-1	301	T	247	4	0		RDN37-1	301	T	254	4	0
RDN37-1	302	A	247	6	0		RDN37-1	302	A	254	6	1
RDN37-1	303	A	247	6	0		RDN37-1	303	A	254	11	0
RDN37-1	304	T	237	2	0		RDN37-1	304	T	445	4	0
RDN37-1	305	A	233	8	0		RDN37-1	305	A	444	16	0
RDN37-1	306	G	225	6	0		RDN37-1	306	G	651	12	0
RDN37-1	307	C	112	5	0		RDN37-1	307	C	652	10	0
RDN37-1	308	A	112	7	0		RDN37-1	308	A	404	10	0
RDN37-1	309	A	112	3	0		RDN37-1	309	A	404	7	0
RDN37-1	310	T	112	1	0		RDN37-1	310	T	404	58	0
RDN37-1	311	C	112	7	0		RDN37-1	311	C	404	4	0
RDN37-1	312	T	200	3	0		RDN37-1	312	T	758	5	0
RDN37-1	313	A	200	3	0		RDN37-1	313	A	758	7	0
RDN37-1	314	T	200	1	0		RDN37-1	314	T	758	6	0
RDN37-1	315	T	200	3	0		RDN37-1	315	T	758	11	0
RDN37-1	316	T	199	4	0		RDN37-1	316	T	758	10	0
RDN37-1	317	C	199	7	0		RDN37-1	317	C	758	5	0
RDN37-1	318	A	199	11	0		RDN37-1	318	A	758	9	0
RDN37-1	319	A	199	7	0		RDN37-1	319	A	756	9	0
RDN37-1	320	A	199	4	0		RDN37-1	320	A	756	13	0
RDN37-1	321	G	199	10	0		RDN37-1	321	G	756	4	0
RDN37-1	322	A	199	5	0		RDN37-1	322	A	756	8	0
RDN37-1	323	A	199	4	0		RDN37-1	323	A	756	11	0
RDN37-1	324	T	197	4	0		RDN37-1	324	T	756	9	0
RDN37-1	325	T	197	5	0		RDN37-1	325	T	756	15	0
RDN37-1	326	C	394	13	0		RDN37-1	326	C	760	8	0
RDN37-1	327	A	298	7	0		RDN37-1	327	A	760	14	0
RDN37-1	328	A	285	3	0		RDN37-1	328	A	759	46	0
RDN37-1	329	A	291	6	0		RDN37-1	329	A	759	21	0
RDN37-1	330	C	291	3	0		RDN37-1	330	C	759	15	0
RDN37-1	331	T	291	4	0		RDN37-1	331	T	758	12	0
RDN37-1	332	T	291	33	0		RDN37-1	332	T	756	11	0
RDN37-1	333	G	291	36	0		RDN37-1	333	G	756	19	1
RDN37-1	334	G	291	6	0		RDN37-1	334	G	755	35	0
RDN37-1	335	G	291	3	0		RDN37-1	335	G	755	51	0
RDN37-1	336	G	291	8	0		RDN37-1	336	G	756	36	0
RDN37-1	337	G	291	6	0		RDN37-1	337	G	755	22	0
RDN37-1	338	A	291	9	1		RDN37-1	338	A	402	39	1
RDN37-1	339	A	291	2	0		RDN37-1	339	A	402	13	0
RDN37-1	340	T	203	0	0		RDN37-1	340	T	402	6	0
RDN37-1	341	G	203	2	0		RDN37-1	341	G	213	6	0
RDN37-1	342	C	203	5	0		RDN37-1	342	C	213	7	0
RDN37-1	343	C	203	5	0		RDN37-1	343	C	213	3	0
RDN37-1	344	T	203	4	0		RDN37-1	344	T	213	6	0
RDN37-1	345	T	203	1	0		RDN37-1	345	T	213	6	0
RDN37-1	346	G	203	3	0		RDN37-1	346	G	213	6	0
RDN37-1	347	T	203	4	0		RDN37-1	347	T	212	4	0
RDN37-1	348	T	203	0	0		RDN37-1	348	T	34	0	0
RDN37-1	349	G	203	2	0		RDN37-1	349	G	25	2	2
RDN37-1	350	A	203	10	0		RDN37-1	350	A	21	7	0
RDN37-1	351	A	203	6	0		RDN37-1	351	A	19	5	0
RDN37-1	352	T	173	3	0		RDN37-1	352	T	17	1	0
RDN37-1	353	A	43	1	0		RDN37-1	353	A	17	6	1
RDN37-1	354	G	43	9	0		RDN37-1	354	G	17	1	0
RDN37-1	355	C	43	1	0		RDN37-1	355	C	15	0	0
RDN37-1	356	C	43	2	0		RDN37-1	356	C	9	0	0
RDN37-1	357	G	43	0	0		RDN37-1	357	G	5	0	0
RDN37-1	358	G	43	2	0		RDN37-1	358	G	4	0	0
RDN37-1	359	T	43	0	0		RDN37-1	359	T	4	0	0
RDN37-1	360	C	43	2	0		RDN37-1	360	C	4	0	0
RDN37-1	361	G	20	0	0		RDN37-1	361	G	2	0	0
RDN37-1	362	C	21	2	0		RDN37-1	362	C	4	0	0
RDN37-1	363	A	9	1	0		RDN37-1	363	A	4	1	0
RDN37-1	364	A	9	0	0		RDN37-1	364	A	4	0	0
RDN37-1	365	G	8	0	0		RDN37-1	365	G	4	0	0
RDN37-1	366	A	8	0	0		RDN37-1	366	A	4	0	0
RDN37-1	367	C	8	6	0		RDN37-1	367	C	4	1	0
RDN37-1	368	T	8	7	0		RDN37-1	368	T	4	1	0
RDN37-1	369	G	1	0	0		RDN37-1	369	G	3	0	0
RDN37-1	370	T	1	0	0		RDN37-1	370	T	3	0	0
RDN37-1	371	G	1	0	0		RDN37-1	371	G	3	0	0
RDN37-1	372	A	1	0	0		RDN37-1	372	A	3	0	0
RDN37-1	373	T	1	0	0		RDN37-1	373	T	3	0	0
RDN37-1	374	T	1	0	0		RDN37-1	374	T	3	0	0
RDN37-1	375	C	1	0	0		RDN37-1	375	C	3	0	0
RDN37-1	376	T	1	0	0		RDN37-1	376	T	3	0	0
RDN37-1	377	T	1	0	0		RDN37-1	377	T	3	0	0
RDN37-1	378	C	1	0	0		RDN37-1	378	C	3	0	0
RDN37-1	379	A	1	0	0		RDN37-1	379	A	3	1	0
RDN37-1	380	A	1	0	0		RDN37-1	380	A	3	0	0
RDN37-1	381	G	1	0	0		RDN37-1	381	G	3	0	0
RDN37-1	382	T	1	0	0		RDN37-1	382	T	3	0	0
RDN37-1	383	G	1	0	0		RDN37-1	383	G	3	0	0
RDN37-1	384	T	1	0	0		RDN37-1	384	T	3	0	0
RDN37-1	385	A	1	0	0		RDN37-1	385	A	2	0	0
RDN37-1	386	A	1	0	0		RDN37-1	386	A	2	0	0
RDN37-1	387	C	1	0	0		RDN37-1	387	C	2	0	0
RDN37-1	388	C	1	0	0		RDN37-1	388	C	2	0	0
RDN37-1	389	T	1	0	0		RDN37-1	389	T	2	0	0
RDN37-1	390	C	1	0	0		RDN37-1	390	C	2	0	0
RDN37-1	391	C	1	0	0		RDN37-1	391	C	2	0	0
RDN37-1	392	T	1	0	0		RDN37-1	392	T	0	0	0
RDN37-1	393	C	1	0	0		RDN37-1	393	C	0	0	0
RDN37-1	394	T	1	0	0		RDN37-1	394	T	0	0	0
RDN37-1	395	C	74	0	0		RDN37-1	395	C	7	0	0
RDN37-1	396	A	74	3	0		RDN37-1	396	A	7	0	0
RDN37-1	397	A	74	3	0		RDN37-1	397	A	7	0	0
RDN37-1	398	A	74	0	0		RDN37-1	398	A	7	0	0
RDN37-1	399	T	74	0	0		RDN37-1	399	T	7	1	0
RDN37-1	400	C	74	1	0		RDN37-1	400	C	7	0	0
RDN37-1	401	A	74	1	0		RDN37-1	401	A	7	0	0
RDN37-1	402	G	74	1	0		RDN37-1	402	G	7	1	0
RDN37-1	403	C	74	1	0		RDN37-1	403	C	7	0	0
RDN37-1	404	G	74	0	0		RDN37-1	404	G	7	0	0
RDN37-1	405	A	74	1	0		RDN37-1	405	A	7	0	0
RDN37-1	406	T	74	0	0		RDN37-1	406	T	7	0	0
RDN37-1	407	A	74	2	0		RDN37-1	407	A	7	0	0
RDN37-1	408	T	74	3	0		RDN37-1	408	T	7	0	0
RDN37-1	409	C	73	1	0		RDN37-1	409	C	7	0	0
RDN37-1	410	A	73	2	0		RDN37-1	410	A	7	0	0
RDN37-1	411	A	73	2	0		RDN37-1	411	A	7	0	0
RDN37-1	412	A	73	3	0		RDN37-1	412	A	7	0	0
RDN37-1	413	C	73	0	0		RDN37-1	413	C	7	0	0
RDN37-1	414	G	73	2	0		RDN37-1	414	G	7	0	0
RDN37-1	415	T	73	8	0		RDN37-1	415	T	36	0	0
RDN37-1	416	A	73	1	0		RDN37-1	416	A	36	0	0
RDN37-1	417	C	73	0	0		RDN37-1	417	C	36	1	0
RDN37-1	418	C	77	0	0		RDN37-1	418	C	36	1	0
RDN37-1	419	A	77	5	0		RDN37-1	419	A	36	0	0
RDN37-1	420	T	77	2	0		RDN37-1	420	T	36	0	0
RDN37-1	421	T	77	4	0		RDN37-1	421	T	36	1	0
RDN37-1	422	C	77	1	0		RDN37-1	422	C	36	0	0
RDN37-1	423	C	77	2	0		RDN37-1	423	C	36	0	0
RDN37-1	424	G	77	0	0		RDN37-1	424	G	36	0	0
RDN37-1	425	T	77	1	0		RDN37-1	425	T	36	0	0
RDN37-1	426	G	77	1	0		RDN37-1	426	G	36	0	0
RDN37-1	427	A	77	2	0		RDN37-1	427	A	36	3	0
RDN37-1	428	A	95	7	0		RDN37-1	428	A	36	1	0
RDN37-1	429	A	95	3	0		RDN37-1	429	A	36	0	0
RDN37-1	430	C	153	2	0		RDN37-1	430	C	37	0	0
RDN37-1	431	A	80	2	0		RDN37-1	431	A	37	0	0
RDN37-1	432	C	87	1	0		RDN37-1	432	C	37	0	0
RDN37-1	433	C	121	2	0		RDN37-1	433	C	337	0	0
RDN37-1	434	G	121	0	0		RDN37-1	434	G	337	1	0
RDN37-1	435	G	121	1	0		RDN37-1	435	G	337	0	0
RDN37-1	436	G	121	0	0		RDN37-1	436	G	337	0	0
RDN37-1	437	G	121	0	0		RDN37-1	437	G	337	0	0
RDN37-1	438	T	149	13	0		RDN37-1	438	T	337	0	0
RDN37-1	439	A	145	1	0		RDN37-1	439	A	337	2	0
RDN37-1	440	T	145	4	0		RDN37-1	440	T	423	0	0
RDN37-1	441	C	145	5	0		RDN37-1	441	C	423	2	0
RDN37-1	442	T	145	10	0		RDN37-1	442	T	423	299	0
RDN37-1	443	G	145	0	0		RDN37-1	443	G	423	1	0
RDN37-1	444	T	145	6	0		RDN37-1	444	T	423	1	0
RDN37-1	445	T	145	2	0		RDN37-1	445	T	416	1	0
RDN37-1	446	T	145	3	0		RDN37-1	446	T	416	3	0
RDN37-1	447	G	145	1	0		RDN37-1	447	G	416	0	0
RDN37-1	448	G	145	6	0		RDN37-1	448	G	416	4	0
RDN37-1	449	T	145	4	0		RDN37-1	449	T	416	2	0
RDN37-1	450	G	145	5	1		RDN37-1	450	G	416	2	0
RDN37-1	451	G	145	4	0		RDN37-1	451	G	416	4	0
RDN37-1	452	A	145	6	0		RDN37-1	452	A	416	7	0
RDN37-1	453	A	145	5	0		RDN37-1	453	A	416	5	0
RDN37-1	454	C	145	10	0		RDN37-1	454	C	416	2	0
RDN37-1	455	C	145	5	0		RDN37-1	455	C	116	7	0
RDN37-1	456	T	145	0	0		RDN37-1	456	T	116	2	0
RDN37-1	457	G	145	2	0		RDN37-1	457	G	116	2	0
RDN37-1	458	A	145	6	0		RDN37-1	458	A	116	3	0
RDN37-1	459	T	145	4	1		RDN37-1	459	T	116	0	0
RDN37-1	460	T	145	3	0		RDN37-1	460	T	116	2	0
RDN37-1	461	A	138	2	0		RDN37-1	461	A	116	2	0
RDN37-1	462	G	138	2	0		RDN37-1	462	G	116	3	0
RDN37-1	463	A	138	6	0		RDN37-1	463	A	116	6	0
RDN37-1	464	G	138	1	0		RDN37-1	464	G	116	3	0
RDN37-1	465	G	120	2	0		RDN37-1	465	G	114	3	0
RDN37-1	466	A	111	5	0		RDN37-1	466	A	87	2	0
RDN37-1	467	A	111	2	0		RDN37-1	467	A	87	5	0
RDN37-1	468	A	111	3	0		RDN37-1	468	A	87	3	0
RDN37-1	469	C	109	34	0		RDN37-1	469	C	87	0	0
RDN37-1	470	T	109	24	0		RDN37-1	470	T	90	2	0
RDN37-1	471	C	108	35	1		RDN37-1	471	C	148	1	0
RDN37-1	472	A	70	3	0		RDN37-1	472	A	147	5	0
RDN37-1	473	A	70	6	0		RDN37-1	473	A	147	4	0
RDN37-1	474	A	68	3	0		RDN37-1	474	A	147	8	0
RDN37-1	475	G	58	19	0		RDN37-1	475	G	147	1	0
RDN37-1	476	A	40	2	0		RDN37-1	476	A	147	2	0
RDN37-1	477	G	39	1	0		RDN37-1	477	G	147	1	0
RDN37-1	478	T	39	0	0		RDN37-1	478	T	147	6	0
RDN37-1	479	G	39	0	0		RDN37-1	479	G	147	1	0
RDN37-1	480	C	104	4	0		RDN37-1	480	C	147	2	0
RDN37-1	481	T	120	3	0		RDN37-1	481	T	154	2	0
RDN37-1	482	A	91	1	0		RDN37-1	482	A	81	1	6
RDN37-1	483	T	128	0	0		RDN37-1	483	T	80	0	0
RDN37-1	484	G	129	0	0		RDN37-1	484	G	80	6	0
RDN37-1	485	G	129	0	0		RDN37-1	485	G	80	3	0
RDN37-1	486	T	129	4	0		RDN37-1	486	T	98	2	0
RDN37-1	487	A	129	1	7		RDN37-1	487	A	97	1	0
RDN37-1	488	T	130	2	0		RDN37-1	488	T	97	0	0
RDN37-1	489	G	130	1	0		RDN37-1	489	G	96	3	0
RDN37-1	490	G	130	0	0		RDN37-1	490	G	96	3	0
RDN37-1	491	T	130	4	0		RDN37-1	491	T	89	1	0
RDN37-1	492	G	130	0	0		RDN37-1	492	G	89	0	0
RDN37-1	493	A	130	3	0		RDN37-1	493	A	89	1	0
RDN37-1	494	C	130	6	0		RDN37-1	494	C	89	0	0
RDN37-1	495	G	130	1	0		RDN37-1	495	G	89	4	0
RDN37-1	496	G	130	2	0		RDN37-1	496	G	89	1	0
RDN37-1	497	A	130	5	0		RDN37-1	497	A	89	2	0
RDN37-1	498	G	130	1	0		RDN37-1	498	G	89	0	0
RDN37-1	499	T	130	6	0		RDN37-1	499	T	89	3	0
RDN37-1	500	G	130	0	0		RDN37-1	500	G	89	0	0
RDN37-1	501	C	130	4	0		RDN37-1	501	C	89	1	0
RDN37-1	502	G	130	2	0		RDN37-1	502	G	89	0	0
RDN37-1	503	C	130	2	0		RDN37-1	503	C	89	4	0
RDN37-1	504	T	130	1	0		RDN37-1	504	T	89	1	0
RDN37-1	505	G	130	2	0		RDN37-1	505	G	89	1	0
RDN37-1	506	G	130	1	0		RDN37-1	506	G	89	0	0
RDN37-1	507	T	130	5	0		RDN37-1	507	T	89	0	0
RDN37-1	508	C	130	8	0		RDN37-1	508	C	89	7	0
RDN37-1	509	A	126	5	0		RDN37-1	509	A	89	7	0
RDN37-1	510	A	126	11	0		RDN37-1	510	A	89	8	0
RDN37-1	511	G	88	1	0		RDN37-1	511	G	89	1	0
RDN37-1	512	A	88	6	0		RDN37-1	512	A	89	4	0
RDN37-1	513	G	88	0	0		RDN37-1	513	G	89	1	0
RDN37-1	514	T	88	1	0		RDN37-1	514	T	89	1	0
RDN37-1	515	G	88	1	0		RDN37-1	515	G	86	1	0
RDN37-1	516	T	253	3	0		RDN37-1	516	T	586	0	0
RDN37-1	517	A	179	1	0		RDN37-1	517	A	540	9	0
RDN37-1	518	A	179	1	0		RDN37-1	518	A	532	4	0
RDN37-1	519	A	179	1	0		RDN37-1	519	A	531	5	0
RDN37-1	520	A	179	0	0		RDN37-1	520	A	531	5	0
RDN37-1	521	G	179	1	0		RDN37-1	521	G	531	0	0
RDN37-1	522	C	179	0	1		RDN37-1	522	C	531	6	0
RDN37-1	523	T	179	5	64		RDN37-1	523	T	531	9	135
RDN37-1	524	T	179	4	25		RDN37-1	524	T	531	7	7
RDN37-1	525	T	179	3	0		RDN37-1	525	T	531	7	0
RDN37-1	526	T	179	25	0		RDN37-1	526	T	531	6	0
RDN37-1	527	T	179	5	0		RDN37-1	527	T	531	8	0
RDN37-1	528	G	179	2	0		RDN37-1	528	G	531	9	0
RDN37-1	529	A	179	3	0		RDN37-1	529	A	531	22	0
RDN37-1	530	A	179	4	0		RDN37-1	530	A	529	9	0
RDN37-1	531	C	179	2	0		RDN37-1	531	C	528	8	0
RDN37-1	532	A	179	1	0		RDN37-1	532	A	522	7	0
RDN37-1	533	G	179	1	0		RDN37-1	533	G	522	4	0
RDN37-1	534	A	179	2	0		RDN37-1	534	A	522	13	0
RDN37-1	535	G	179	2	0		RDN37-1	535	G	522	2	0
RDN37-1	536	A	179	4	0		RDN37-1	536	A	520	20	0
RDN37-1	537	G	179	0	0		RDN37-1	537	G	503	3	0
RDN37-1	538	C	179	2	0		RDN37-1	538	C	503	5	0
RDN37-1	539	A	178	1	0		RDN37-1	539	A	503	9	0
RDN37-1	540	T	178	1	0		RDN37-1	540	T	502	9	0
RDN37-1	541	T	178	7	0		RDN37-1	541	T	501	66	0
RDN37-1	542	T	178	2	0		RDN37-1	542	T	501	5	0
RDN37-1	543	C	178	0	0		RDN37-1	543	C	501	10	0
RDN37-1	544	C	178	3	0		RDN37-1	544	C	501	18	0
RDN37-1	545	G	178	6	0		RDN37-1	545	G	501	21	0
RDN37-1	546	G	178	3	0		RDN37-1	546	G	501	13	0
RDN37-1	547	C	178	1	0		RDN37-1	547	C	501	5	0
RDN37-1	548	A	49	3	0		RDN37-1	548	A	501	22	0
RDN37-1	549	G	49	0	0		RDN37-1	549	G	501	12	0
RDN37-1	550	C	49	0	0		RDN37-1	550	C	501	18	0
RDN37-1	551	A	30	0	0		RDN37-1	551	A	275	12	0
RDN37-1	552	G	30	0	0		RDN37-1	552	G	275	2	0
RDN37-1	553	A	30	1	0		RDN37-1	553	A	274	16	0
RDN37-1	554	G	30	1	0		RDN37-1	554	G	274	5	0
RDN37-1	555	A	30	4	0		RDN37-1	555	A	274	22	0
RDN37-1	556	G	30	0	0		RDN37-1	556	G	274	2	0
RDN37-1	557	A	30	3	0		RDN37-1	557	A	274	20	0
RDN37-1	558	C	30	5	0		RDN37-1	558	C	273	34	0
RDN37-1	559	C	30	2	0		RDN37-1	559	C	273	25	0
RDN37-1	560	T	30	0	0		RDN37-1	560	T	273	12	0
RDN37-1	561	G	30	1	0		RDN37-1	561	G	272	7	0
RDN37-1	562	A	30	4	0		RDN37-1	562	A	212	44	0
RDN37-1	563	A	30	3	0		RDN37-1	563	A	204	28	0
RDN37-1	564	A	30	0	0		RDN37-1	564	A	199	34	0
RDN37-1	565	A	30	1	0		RDN37-1	565	A	198	20	0
RDN37-1	566	A	29	0	0		RDN37-1	566	A	110	8	0
RDN37-1	567	G	14	0	0		RDN37-1	567	G	7	0	0
RDN37-1	568	C	180	0	0		RDN37-1	568	C	7	0	0
RDN37-1	569	A	175	3	0		RDN37-1	569	A	0	0	0
RDN37-1	570	A	175	2	0		RDN37-1	570	A	0	0	0
RDN37-1	571	T	175	3	0		RDN37-1	571	T	0	0	0
RDN37-1	572	T	175	3	0		RDN37-1	572	T	0	0	0
RDN37-1	573	T	175	1	0		RDN37-1	573	T	0	0	0
RDN37-1	574	T	175	1	0		RDN37-1	574	T	0	0	0
RDN37-1	575	T	175	1	0		RDN37-1	575	T	0	0	0
RDN37-1	576	C	175	2	0		RDN37-1	576	C	0	0	0
RDN37-1	577	T	175	2	0		RDN37-1	577	T	0	0	0
RDN37-1	578	G	175	1	0		RDN37-1	578	G	0	0	0
RDN37-1	579	G	175	0	0		RDN37-1	579	G	0	0	0
RDN37-1	580	A	175	1	0		RDN37-1	580	A	0	0	0
RDN37-1	581	A	175	2	0		RDN37-1	581	A	0	0	0
RDN37-1	582	T	175	0	0		RDN37-1	582	T	0	0	0
RDN37-1	583	T	175	1	0		RDN37-1	583	T	0	0	0
RDN37-1	584	T	175	4	0		RDN37-1	584	T	0	0	0
RDN37-1	585	C	175	4	0		RDN37-1	585	C	0	0	0
RDN37-1	586	A	175	2	0		RDN37-1	586	A	0	0	0
RDN37-1	587	G	175	9	0		RDN37-1	587	G	0	0	0
RDN37-1	588	C	175	2	0		RDN37-1	588	C	0	0	0
RDN37-1	589	T	175	0	0		RDN37-1	589	T	0	0	0
RDN37-1	590	G	175	1	2		RDN37-1	590	G	0	0	0
RDN37-1	591	T	175	6	55		RDN37-1	591	T	0	0	0
RDN37-1	592	T	175	4	0		RDN37-1	592	T	0	0	0
RDN37-1	593	T	175	3	0		RDN37-1	593	T	0	0	0
RDN37-1	594	C	175	4	0		RDN37-1	594	C	0	0	0
RDN37-1	595	C	175	4	0		RDN37-1	595	C	0	0	0
RDN37-1	596	A	175	7	0		RDN37-1	596	A	0	0	0
RDN37-1	597	A	175	19	0		RDN37-1	597	A	0	0	0
RDN37-1	598	A	175	13	0		RDN37-1	598	A	0	0	0
RDN37-1	599	C	174	10	0		RDN37-1	599	C	0	0	0
RDN37-1	600	T	117	4	0		RDN37-1	600	T	0	0	0
RDN37-1	601	C	117	3	0		RDN37-1	601	C	0	0	0
RDN37-1	602	A	58	8	0		RDN37-1	602	A	0	0	0
RDN37-1	603	A	58	4	0		RDN37-1	603	A	0	0	0
RDN37-1	604	T	58	0	0		RDN37-1	604	T	3	0	0
RDN37-1	605	A	58	0	0		RDN37-1	605	A	3	0	0
RDN37-1	606	A	0	0	0		RDN37-1	606	A	3	0	0
RDN37-1	607	G	0	0	0		RDN37-1	607	G	3	0	0
RDN37-1	608	T	0	0	0		RDN37-1	608	T	3	0	0
RDN37-1	609	A	0	0	0		RDN37-1	609	A	3	0	0
RDN37-1	610	T	0	0	0		RDN37-1	610	T	3	0	0
RDN37-1	611	C	0	0	0		RDN37-1	611	C	3	0	0
RDN37-1	612	T	0	0	0		RDN37-1	612	T	3	0	0
RDN37-1	613	T	0	0	0		RDN37-1	613	T	3	0	0
RDN37-1	614	C	0	0	0		RDN37-1	614	C	3	0	0
RDN37-1	615	T	0	0	0		RDN37-1	615	T	5	0	0
RDN37-1	616	A	0	0	0		RDN37-1	616	A	5	0	0
RDN37-1	617	G	0	0	0		RDN37-1	617	G	5	0	0
RDN37-1	618	C	0	0	0		RDN37-1	618	C	8	0	0
RDN37-1	619	A	0	0	0		RDN37-1	619	A	8	0	0
RDN37-1	620	A	0	0	0		RDN37-1	620	A	8	0	0
RDN37-1	621	G	0	0	0		RDN37-1	621	G	8	2	0
RDN37-1	622	A	0	0	0		RDN37-1	622	A	8	0	0
RDN37-1	623	G	0	0	0		RDN37-1	623	G	8	0	0
RDN37-1	624	G	0	0	0		RDN37-1	624	G	8	0	0
RDN37-1	625	G	0	0	0		RDN37-1	625	G	8	0	0
RDN37-1	626	A	0	0	0		RDN37-1	626	A	9	0	0
RDN37-1	627	A	0	0	0		RDN37-1	627	A	9	0	0
RDN37-1	628	T	0	0	0		RDN37-1	628	T	10	0	0
RDN37-1	629	A	0	0	0		RDN37-1	629	A	10	0	0
RDN37-1	630	G	0	0	0		RDN37-1	630	G	10	0	0
RDN37-1	631	G	0	0	0		RDN37-1	631	G	10	0	0
RDN37-1	632	T	0	0	0		RDN37-1	632	T	10	0	0
RDN37-1	633	G	0	0	0		RDN37-1	633	G	10	0	0
RDN37-1	634	G	0	0	0		RDN37-1	634	G	10	0	0
RDN37-1	635	G	0	0	0		RDN37-1	635	G	10	0	0
RDN37-1	636	A	0	0	0		RDN37-1	636	A	10	0	0
RDN37-1	637	A	0	0	0		RDN37-1	637	A	8	0	0
RDN37-1	638	A	0	0	0		RDN37-1	638	A	8	0	0
RDN37-1	639	A	0	0	0		RDN37-1	639	A	8	0	0
RDN37-1	640	A	0	0	0		RDN37-1	640	A	8	0	0
RDN37-1	641	A	0	0	0		RDN37-1	641	A	8	0	0
RDN37-1	642	A	0	0	0		RDN37-1	642	A	8	1	0
RDN37-1	643	A	0	0	0		RDN37-1	643	A	8	0	0
RDN37-1	644	A	0	0	0		RDN37-1	644	A	8	0	0
RDN37-1	645	A	0	0	0		RDN37-1	645	A	8	1	0
RDN37-1	646	A	0	0	0		RDN37-1	646	A	8	0	0
RDN37-1	647	G	0	0	0		RDN37-1	647	G	7	0	0
RDN37-1	648	A	0	0	0		RDN37-1	648	A	7	1	0
RDN37-1	649	G	0	0	0		RDN37-1	649	G	6	0	0
RDN37-1	650	A	0	0	0		RDN37-1	650	A	5	2	0
RDN37-1	651	T	0	0	0		RDN37-1	651	T	5	0	0
RDN37-1	652	T	0	0	0		RDN37-1	652	T	5	0	0
RDN37-1	653	T	0	0	0		RDN37-1	653	T	3	0	0
RDN37-1	654	C	0	0	0		RDN37-1	654	C	3	1	0
RDN37-1	655	G	0	0	0		RDN37-1	655	G	2	0	0
RDN37-1	656	G	0	0	0		RDN37-1	656	G	2	0	0
RDN37-1	657	T	0	0	0		RDN37-1	657	T	2	0	0
RDN37-1	658	T	0	0	0		RDN37-1	658	T	1	0	0
RDN37-1	659	T	0	0	0		RDN37-1	659	T	1	0	0
RDN37-1	660	C	0	0	0		RDN37-1	660	C	1	0	0
RDN37-1	661	T	0	0	0		RDN37-1	661	T	1	0	0
RDN37-1	662	T	0	0	0		RDN37-1	662	T	1	0	0
RDN37-1	663	T	0	0	0		RDN37-1	663	T	1	0	0
RDN37-1	664	C	0	0	0		RDN37-1	664	C	1	0	0
RDN37-1	665	T	0	0	0		RDN37-1	665	T	1	0	0
RDN37-1	666	T	0	0	0		RDN37-1	666	T	1	0	0
RDN37-1	667	T	0	0	0		RDN37-1	667	T	1	0	0
RDN37-1	668	T	0	0	0		RDN37-1	668	T	1	0	0
RDN37-1	669	T	0	0	0		RDN37-1	669	T	1	0	0
RDN37-1	670	T	3	0	0		RDN37-1	670	T	1	0	0
RDN37-1	671	A	3	0	0		RDN37-1	671	A	1	0	0
RDN37-1	672	C	3	0	0		RDN37-1	672	C	1	0	0
RDN37-1	673	T	3	0	0		RDN37-1	673	T	1	0	0
RDN37-1	674	G	3	0	0		RDN37-1	674	G	1	0	0
RDN37-1	675	C	3	0	0		RDN37-1	675	C	1	0	0
RDN37-1	676	T	3	0	0		RDN37-1	676	T	1	0	0
RDN37-1	677	T	3	0	0		RDN37-1	677	T	1	0	0
RDN37-1	678	G	3	0	0		RDN37-1	678	G	1	0	0
RDN37-1	679	T	3	0	0		RDN37-1	679	T	0	0	0
RDN37-1	680	T	3	0	0		RDN37-1	680	T	0	0	0
RDN37-1	681	G	3	0	0		RDN37-1	681	G	0	0	0
RDN37-1	682	C	3	0	0		RDN37-1	682	C	0	0	0
RDN37-1	683	T	3	0	0		RDN37-1	683	T	0	0	0
RDN37-1	684	T	3	0	0		RDN37-1	684	T	0	0	0
RDN37-1	685	C	3	0	0		RDN37-1	685	C	0	0	0
RDN37-1	686	T	3	0	0		RDN37-1	686	T	0	0	0
RDN37-1	687	T	3	0	0		RDN37-1	687	T	0	0	0
RDN37-1	688	C	3	0	0		RDN37-1	688	C	0	0	0
RDN37-1	689	T	3	0	0		RDN37-1	689	T	0	0	0
RDN37-1	690	T	3	0	0		RDN37-1	690	T	0	0	0
RDN37-1	691	T	3	0	0		RDN37-1	691	T	0	0	0
RDN37-1	692	T	3	0	0		RDN37-1	692	T	0	0	0
RDN37-1	693	A	3	0	0		RDN37-1	693	A	0	0	0
RDN37-1	694	A	3	0	0		RDN37-1	694	A	0	0	0
RDN37-1	695	G	3	0	0		RDN37-1	695	G	0	0	0
RDN37-1	696	A	3	0	0		RDN37-1	696	A	0	0	0
RDN37-1	697	T	48	0	0		RDN37-1	697	T	0	0	0
RDN37-1	698	A	48	1	0		RDN37-1	698	A	0	0	0
RDN37-1	699	G	48	1	0		RDN37-1	699	G	0	0	0
RDN37-1	700	T	339	2	0		RDN37-1	700	T	2	0	0
RDN37-1	701	T	399	0	0		RDN37-1	701	T	5	0	0
RDN37-1	702	A	399	3	0		RDN37-1	702	A	5	0	0
RDN37-1	703	T	399	13	0		RDN37-1	703	T	5	0	0
RDN37-1	704	C	432	3	0		RDN37-1	704	C	5	0	0
RDN37-1	705	T	432	0	0		RDN37-1	705	T	5	0	0
RDN37-1	706	G	432	1	0		RDN37-1	706	G	5	0	0
RDN37-1	707	G	432	1	0		RDN37-1	707	G	5	0	0
RDN37-1	708	T	432	9	0		RDN37-1	708	T	5	0	0
RDN37-1	709	T	432	4	0		RDN37-1	709	T	5	0	0
RDN37-1	710	G	432	19	0		RDN37-1	710	G	7	2	0
RDN37-1	711	A	432	2	0		RDN37-1	711	A	7	0	0
RDN37-1	712	T	446	3	0		RDN37-1	712	T	7	0	0
RDN37-1	713	C	446	5	0		RDN37-1	713	C	7	0	0
RDN37-1	714	C	446	4	0		RDN37-1	714	C	7	0	0
RDN37-1	715	T	446	3	0		RDN37-1	715	T	7	0	0
RDN37-1	716	G	421	10	0		RDN37-1	716	G	7	0	0
RDN37-1	717	C	421	5	0		RDN37-1	717	C	7	0	0
RDN37-1	718	C	421	8	0		RDN37-1	718	C	7	0	0
RDN37-1	719	A	394	8	12		RDN37-1	719	A	7	0	0
RDN37-1	720	G	368	4	0		RDN37-1	720	G	7	0	0
RDN37-1	721	T	322	7	0		RDN37-1	721	T	7	0	0
RDN37-1	722	A	294	2	0		RDN37-1	722	A	7	0	0
RDN37-1	723	G	294	3	0		RDN37-1	723	G	7	0	0
RDN37-1	724	T	294	2	0		RDN37-1	724	T	7	0	0
RDN37-1	725	C	308	26	0		RDN37-1	725	C	9	2	0
RDN37-1	726	A	120	0	0		RDN37-1	726	A	8	0	0
RDN37-1	727	T	120	0	0		RDN37-1	727	T	8	0	0
RDN37-1	728	A	120	0	0		RDN37-1	728	A	8	0	0
RDN37-1	729	T	120	0	0		RDN37-1	729	T	8	0	0
RDN37-1	730	G	120	0	0		RDN37-1	730	G	8	0	0
RDN37-1	731	C	120	1	0		RDN37-1	731	C	8	0	0
RDN37-1	732	T	120	1	0		RDN37-1	732	T	8	1	0
RDN37-1	733	T	120	0	0		RDN37-1	733	T	8	0	0
RDN37-1	734	G	120	1	0		RDN37-1	734	G	8	0	0
RDN37-1	735	T	120	1	0		RDN37-1	735	T	6	0	0
RDN37-1	736	C	120	2	0		RDN37-1	736	C	6	0	0
RDN37-1	737	T	120	0	0		RDN37-1	737	T	6	0	0
RDN37-1	738	C	216	0	0		RDN37-1	738	C	6	0	0
RDN37-1	739	A	157	3	0		RDN37-1	739	A	4	0	0
RDN37-1	740	A	157	0	0		RDN37-1	740	A	4	0	0
RDN37-1	741	A	157	1	0		RDN37-1	741	A	4	0	0
RDN37-1	742	G	157	1	0		RDN37-1	742	G	4	0	0
RDN37-1	743	A	157	3	0		RDN37-1	743	A	2	0	0
RDN37-1	744	T	157	1	62		RDN37-1	744	T	2	0	0
RDN37-1	745	T	157	35	0		RDN37-1	745	T	2	0	0
RDN37-1	746	A	97	0	0		RDN37-1	746	A	2	0	0
RDN37-1	747	A	97	0	0		RDN37-1	747	A	2	0	0
RDN37-1	748	G	97	0	0		RDN37-1	748	G	2	0	0
RDN37-1	749	C	97	0	0		RDN37-1	749	C	2	0	0
RDN37-1	750	C	97	1	0		RDN37-1	750	C	2	0	0
RDN37-1	751	A	96	2	0		RDN37-1	751	A	2	0	0
RDN37-1	752	T	96	2	0		RDN37-1	752	T	2	1	0
RDN37-1	753	G	96	0	0		RDN37-1	753	G	2	0	0
RDN37-1	754	C	96	2	0		RDN37-1	754	C	2	0	0
RDN37-1	755	A	96	4	0		RDN37-1	755	A	0	0	0
RDN37-1	756	T	96	1	0		RDN37-1	756	T	0	0	0
RDN37-1	757	G	96	1	0		RDN37-1	757	G	0	0	0
RDN37-1	758	T	96	1	0		RDN37-1	758	T	0	0	0
RDN37-1	759	C	96	2	0		RDN37-1	759	C	0	0	0
RDN37-1	760	T	116	0	0		RDN37-1	760	T	0	0	0
RDN37-1	761	A	82	2	0		RDN37-1	761	A	0	0	0
RDN37-1	762	A	82	3	0		RDN37-1	762	A	0	0	0
RDN37-1	763	G	82	0	0		RDN37-1	763	G	0	0	0
RDN37-1	764	T	82	4	0		RDN37-1	764	T	0	0	0
RDN37-1	765	A	82	2	0		RDN37-1	765	A	0	0	0
RDN37-1	766	T	82	0	0		RDN37-1	766	T	0	0	0
RDN37-1	767	A	82	0	0		RDN37-1	767	A	0	0	0
RDN37-1	768	A	82	0	0		RDN37-1	768	A	0	0	0
RDN37-1	769	G	82	0	0		RDN37-1	769	G	0	0	0
RDN37-1	770	C	349	1	0		RDN37-1	770	C	523	0	0
RDN37-1	771	A	288	11	0		RDN37-1	771	A	587	8	0
RDN37-1	772	A	288	0	0		RDN37-1	772	A	587	4	0
RDN37-1	773	T	288	2	0		RDN37-1	773	T	587	67	0
RDN37-1	774	T	288	5	0		RDN37-1	774	T	587	8	0
RDN37-1	775	T	348	3	9		RDN37-1	775	T	587	4	0
RDN37-1	776	A	348	2	9		RDN37-1	776	A	587	193	0
RDN37-1	777	T	394	6	0		RDN37-1	777	T	587	0	0
RDN37-1	778	A	394	5	0		RDN37-1	778	A	587	19	0
RDN37-1	779	C	574	3	0		RDN37-1	779	C	1327	1	0
RDN37-1	780	A	574	1	0		RDN37-1	780	A	1327	21	0
RDN37-1	781	G	574	2	0		RDN37-1	781	G	1327	4	0
RDN37-1	782	T	574	18	0		RDN37-1	782	T	1327	24	0
RDN37-1	783	G	554	3	0		RDN37-1	783	G	1586	1	0
RDN37-1	784	A	554	6	0		RDN37-1	784	A	1586	25	0
RDN37-1	785	A	554	5	0		RDN37-1	785	A	1586	26	0
RDN37-1	786	A	554	6	0		RDN37-1	786	A	1586	23	0
RDN37-1	787	C	554	4	0		RDN37-1	787	C	1586	7	0
RDN37-1	788	T	554	12	0		RDN37-1	788	T	1586	15	0
RDN37-1	789	G	554	7	0		RDN37-1	789	G	1586	201	0
RDN37-1	790	C	554	25	0		RDN37-1	790	C	1588	13	0
RDN37-1	791	G	554	28	0		RDN37-1	791	G	1588	4	0
RDN37-1	792	A	554	14	1		RDN37-1	792	A	1588	31	2
RDN37-1	793	A	554	15	0		RDN37-1	793	A	1588	26	0
RDN37-1	794	T	554	5	0		RDN37-1	794	T	1588	20	0
RDN37-1	795	G	309	2	1		RDN37-1	795	G	1395	10	0
RDN37-1	796	G	308	1	0		RDN37-1	796	G	1395	17	0
RDN37-1	797	C	308	6	0		RDN37-1	797	C	1395	30	0
RDN37-1	798	T	285	3	0		RDN37-1	798	T	1394	25	0
RDN37-1	799	C	285	6	0		RDN37-1	799	C	1395	14	0
RDN37-1	800	A	143	5	0		RDN37-1	800	A	998	33	0
RDN37-1	801	T	143	1	0		RDN37-1	801	T	998	11	0
RDN37-1	802	T	147	21	0		RDN37-1	802	T	999	13	0
RDN37-1	803	A	116	5	0		RDN37-1	803	A	275	11	1
RDN37-1	804	A	116	3	0		RDN37-1	804	A	275	5	0
RDN37-1	805	A	116	1	0		RDN37-1	805	A	273	5	0
RDN37-1	806	T	116	2	0		RDN37-1	806	T	272	4	0
RDN37-1	807	C	267	2	0		RDN37-1	807	C	272	2	0
RDN37-1	808	A	176	3	0		RDN37-1	808	A	271	10	0
RDN37-1	809	G	176	0	0		RDN37-1	809	G	270	5	0
RDN37-1	810	T	176	4	0		RDN37-1	810	T	270	6	0
RDN37-1	811	T	234	1	0		RDN37-1	811	T	270	2	0
RDN37-1	812	A	213	2	0		RDN37-1	812	A	268	11	0
RDN37-1	813	T	213	1	0		RDN37-1	813	T	268	4	0
RDN37-1	814	C	213	5	0		RDN37-1	814	C	268	12	0
RDN37-1	815	G	213	1	0		RDN37-1	815	G	268	21	0
RDN37-1	816	T	213	1	0		RDN37-1	816	T	266	5	0
RDN37-1	817	T	213	1	0		RDN37-1	817	T	263	9	0
RDN37-1	818	T	293	0	0		RDN37-1	818	T	17	0	0
RDN37-1	819	A	293	3	0		RDN37-1	819	A	15	1	0
RDN37-1	820	T	501	2	0		RDN37-1	820	T	15	0	0
RDN37-1	821	T	501	1	0		RDN37-1	821	T	15	0	0
RDN37-1	822	T	501	1	0		RDN37-1	822	T	15	0	0
RDN37-1	823	G	501	3	0		RDN37-1	823	G	15	3	0
RDN37-1	824	A	501	1	0		RDN37-1	824	A	15	3	0
RDN37-1	825	T	553	0	0		RDN37-1	825	T	19	0	0
RDN37-1	826	A	505	4	0		RDN37-1	826	A	19	1	0
RDN37-1	827	G	505	5	7		RDN37-1	827	G	19	4	0
RDN37-1	828	T	505	6	27		RDN37-1	828	T	19	1	0
RDN37-1	829	T	505	1	0		RDN37-1	829	T	13	0	0
RDN37-1	830	C	505	5	0		RDN37-1	830	C	12	0	0
RDN37-1	831	C	447	6	0		RDN37-1	831	C	12	0	0
RDN37-1	832	T	447	34	0		RDN37-1	832	T	12	0	0
RDN37-1	833	T	447	1	0		RDN37-1	833	T	11	0	0
RDN37-1	834	T	571	2	0		RDN37-1	834	T	12	1	0
RDN37-1	835	A	502	6	0		RDN37-1	835	A	12	0	0
RDN37-1	836	C	502	3	0		RDN37-1	836	C	12	0	0
RDN37-1	837	T	841	3	0		RDN37-1	837	T	564	0	0
RDN37-1	838	A	544	13	0		RDN37-1	838	A	562	5	0
RDN37-1	839	C	596	29	0		RDN37-1	839	C	562	4	0
RDN37-1	840	A	596	9	0		RDN37-1	840	A	560	5	0
RDN37-1	841	T	596	4	0		RDN37-1	841	T	560	7	0
RDN37-1	842	G	596	1	0		RDN37-1	842	G	560	0	0
RDN37-1	843	G	679	10	0		RDN37-1	843	G	560	1	0
RDN37-1	844	T	776	28	0		RDN37-1	844	T	808	11	0
RDN37-1	845	A	776	5	0		RDN37-1	845	A	806	3	0
RDN37-1	846	T	890	1	0		RDN37-1	846	T	1127	0	0
RDN37-1	847	A	890	7	0		RDN37-1	847	A	1127	15	0
RDN37-1	848	A	890	11	0		RDN37-1	848	A	1127	13	0
RDN37-1	849	C	890	6	0		RDN37-1	849	C	1130	4	0
RDN37-1	850	T	987	13	0		RDN37-1	850	T	1130	8	0
RDN37-1	851	G	987	2	0		RDN37-1	851	G	1129	1	0
RDN37-1	852	T	983	25	0		RDN37-1	852	T	1129	15	0
RDN37-1	853	G	983	12	0		RDN37-1	853	G	1129	2	0
RDN37-1	854	G	983	7	0		RDN37-1	854	G	1129	3	0
RDN37-1	855	T	983	21	0		RDN37-1	855	T	1129	13	0
RDN37-1	856	A	622	4	0		RDN37-1	856	A	575	5	0
RDN37-1	857	A	622	4	0		RDN37-1	857	A	575	3	0
RDN37-1	858	T	622	3	0		RDN37-1	858	T	575	3	0
RDN37-1	859	T	622	19	0		RDN37-1	859	T	578	9	0
RDN37-1	860	C	622	9	0		RDN37-1	860	C	580	3	0
RDN37-1	861	T	521	2	0		RDN37-1	861	T	580	2	0
RDN37-1	862	A	301	0	0		RDN37-1	862	A	332	4	0
RDN37-1	863	G	301	5	0		RDN37-1	863	G	332	2	0
RDN37-1	864	A	287	5	0		RDN37-1	864	A	332	5	0
RDN37-1	865	G	287	10	0		RDN37-1	865	G	331	5	0
RDN37-1	866	C	267	6	0		RDN37-1	866	C	331	1	0
RDN37-1	867	T	267	7	0		RDN37-1	867	T	331	3	0
RDN37-1	868	A	74	0	0		RDN37-1	868	A	5	0	0
RDN37-1	869	A	74	1	0		RDN37-1	869	A	5	0	0
RDN37-1	870	T	74	1	0		RDN37-1	870	T	5	0	0
RDN37-1	871	A	29	1	0		RDN37-1	871	A	5	0	0
RDN37-1	872	C	189	0	0		RDN37-1	872	C	596	0	0
RDN37-1	873	A	189	9	0		RDN37-1	873	A	596	7	0
RDN37-1	874	T	189	0	0		RDN37-1	874	T	637	6	0
RDN37-1	875	G	189	0	0		RDN37-1	875	G	637	1	0
RDN37-1	876	C	190	5	0		RDN37-1	876	C	637	3	0
RDN37-1	877	T	190	3	0		RDN37-1	877	T	637	7	0
RDN37-1	878	T	710	4	0		RDN37-1	878	T	1411	5	0
RDN37-1	879	A	718	14	0		RDN37-1	879	A	1411	18	3
RDN37-1	880	A	718	2	0		RDN37-1	880	A	1411	19	0
RDN37-1	881	A	718	3	0		RDN37-1	881	A	1411	8	0
RDN37-1	882	A	718	5	0		RDN37-1	882	A	1408	12	0
RDN37-1	883	T	718	8	0		RDN37-1	883	T	1408	13	0
RDN37-1	884	C	791	3	0		RDN37-1	884	C	1408	5	0
RDN37-1	885	T	791	13	0		RDN37-1	885	T	1408	17	0
RDN37-1	886	C	791	10	0		RDN37-1	886	C	1408	11	0
RDN37-1	887	G	791	12	0		RDN37-1	887	G	1408	6	0
RDN37-1	888	A	791	7	0		RDN37-1	888	A	1408	25	0
RDN37-1	889	C	791	5	0		RDN37-1	889	C	1408	3	2
RDN37-1	890	C	724	3	0		RDN37-1	890	C	1406	27	0
RDN37-1	891	C	724	6	0		RDN37-1	891	C	1406	205	0
RDN37-1	892	T	661	74	59		RDN37-1	892	T	1406	21	0
RDN37-1	893	T	661	18	0		RDN37-1	893	T	1406	24	0
RDN37-1	894	T	661	69	0		RDN37-1	894	T	1406	17	0
RDN37-1	895	G	661	7	1		RDN37-1	895	G	1405	17	0
RDN37-1	896	G	661	15	0		RDN37-1	896	G	1405	24	0
RDN37-1	897	A	661	37	0		RDN37-1	897	A	1405	48	0
RDN37-1	898	A	630	16	0		RDN37-1	898	A	1405	37	0
RDN37-1	899	G	599	3	0		RDN37-1	899	G	1405	11	0
RDN37-1	900	A	565	17	0		RDN37-1	900	A	598	10	0
RDN37-1	901	G	470	3	0		RDN37-1	901	G	250	8	0
RDN37-1	902	A	470	15	0		RDN37-1	902	A	5	1	0
RDN37-1	903	T	418	5	0		RDN37-1	903	T	4	0	0
RDN37-1	904	G	418	3	0		RDN37-1	904	G	4	0	0
RDN37-1	905	T	243	6	0		RDN37-1	905	T	4	0	0
RDN37-1	906	A	0	0	0		RDN37-1	906	A	4	0	0
RDN37-1	907	T	0	0	0		RDN37-1	907	T	4	0	0
RDN37-1	908	T	0	0	0		RDN37-1	908	T	4	0	0
RDN37-1	909	T	0	0	0		RDN37-1	909	T	4	0	0
RDN37-1	910	A	0	0	0		RDN37-1	910	A	4	0	0
RDN37-1	911	T	0	0	0		RDN37-1	911	T	4	0	0
RDN37-1	912	T	0	0	0		RDN37-1	912	T	4	0	0
RDN37-1	913	A	0	0	0		RDN37-1	913	A	3	0	0
RDN37-1	914	G	0	0	0		RDN37-1	914	G	3	0	0
RDN37-1	915	A	29	0	0		RDN37-1	915	A	4	0	0
RDN37-1	916	T	797	29	0		RDN37-1	916	T	1267	1	0
RDN37-1	917	A	870	25	0		RDN37-1	917	A	1389	20	0
RDN37-1	918	A	911	9	0		RDN37-1	918	A	1393	21	0
RDN37-1	919	A	911	6	0		RDN37-1	919	A	1394	17	0
RDN37-1	920	A	911	6	0		RDN37-1	920	A	1394	24	0
RDN37-1	921	A	911	3	0		RDN37-1	921	A	1394	26	0
RDN37-1	922	A	911	5	0		RDN37-1	922	A	1394	22	0
RDN37-1	923	T	911	17	0		RDN37-1	923	T	1582	14	0
RDN37-1	924	C	1940	5	0		RDN37-1	924	C	3303	8	0
RDN37-1	925	A	1956	50	0		RDN37-1	925	A	3304	54	2
RDN37-1	926	A	1956	16	0		RDN37-1	926	A	3304	68	0
RDN37-1	927	T	1999	56	0		RDN37-1	927	T	3304	59	0
RDN37-1	928	G	1999	36	0		RDN37-1	928	G	3304	17	0
RDN37-1	929	T	1999	100	1		RDN37-1	929	T	3304	85	0
RDN37-1	930	C	1999	35	0		RDN37-1	930	C	3304	23	0
RDN37-1	931	T	1999	85	46		RDN37-1	931	T	3304	65	3
RDN37-1	932	T	1999	58	0		RDN37-1	932	T	3304	56	0
RDN37-1	933	C	1999	27	0		RDN37-1	933	C	3304	278	0
RDN37-1	934	G	1999	89	0		RDN37-1	934	G	3304	29	2
RDN37-1	935	G	1999	62	0		RDN37-1	935	G	3304	33	0
RDN37-1	936	A	1999	65	0		RDN37-1	936	A	3304	87	0
RDN37-1	937	C	1999	53	0		RDN37-1	937	C	3304	37	0
RDN37-1	938	T	1999	51	1		RDN37-1	938	T	3302	44	0
RDN37-1	939	C	1999	48	0		RDN37-1	939	C	3302	41	0
RDN37-1	940	T	1999	45	68		RDN37-1	940	T	3301	163	2
RDN37-1	941	T	1999	45	0		RDN37-1	941	T	3299	44	0
RDN37-1	942	T	1958	21	0		RDN37-1	942	T	3295	49	0
RDN37-1	943	G	1882	54	0		RDN37-1	943	G	3293	51	0
RDN37-1	944	A	2074	65	0		RDN37-1	944	A	3291	98	0
RDN37-1	945	T	1976	15	0		RDN37-1	945	T	2975	26	0
RDN37-1	946	G	1771	154	0		RDN37-1	946	G	2118	44	0
RDN37-1	947	A	1726	60	0		RDN37-1	947	A	2014	57	0
RDN37-1	948	T	1726	51	0		RDN37-1	948	T	2013	33	0
RDN37-1	949	T	1642	24	0		RDN37-1	949	T	1760	33	0
RDN37-1	950	C	1520	34	0		RDN37-1	950	C	1570	48	0
RDN37-1	951	A	368	6	0		RDN37-1	951	A	406	15	0
RDN37-1	952	T	372	5	0		RDN37-1	952	T	412	54	0
RDN37-1	953	A	326	3	0		RDN37-1	953	A	412	6	0
RDN37-1	954	A	328	13	0		RDN37-1	954	A	412	13	0
RDN37-1	955	T	1154	5	0		RDN37-1	955	T	1200	6	0
RDN37-1	956	A	1049	29	0		RDN37-1	956	A	1078	34	0
RDN37-1	957	A	1056	5	0		RDN37-1	957	A	1078	23	0
RDN37-1	958	C	1073	9	0		RDN37-1	958	C	1162	2	0
RDN37-1	959	T	1073	13	96		RDN37-1	959	T	1626	19	1
RDN37-1	960	T	1073	23	0		RDN37-1	960	T	1625	254	0
RDN37-1	961	T	1073	63	0		RDN37-1	961	T	1625	14	0
RDN37-1	962	T	1135	9	0		RDN37-1	962	T	1676	18	0
RDN37-1	963	C	1741	9	2		RDN37-1	963	C	3040	8	0
RDN37-1	964	G	1641	2	0		RDN37-1	964	G	3601	12	0
RDN37-1	965	A	1641	8	0		RDN37-1	965	A	3600	45	1
RDN37-1	966	A	1641	8	0		RDN37-1	966	A	3599	27	0
RDN37-1	967	T	1641	15	0		RDN37-1	967	T	3599	37	0
RDN37-1	968	C	1681	10	0		RDN37-1	968	C	4138	11	0
RDN37-1	969	G	1684	11	0		RDN37-1	969	G	4138	20	0
RDN37-1	970	C	1729	12	0		RDN37-1	970	C	4138	17	0
RDN37-1	971	A	1743	55	0		RDN37-1	971	A	4138	61	0
RDN37-1	972	T	1743	29	0		RDN37-1	972	T	4138	41	0
RDN37-1	973	G	1743	27	1		RDN37-1	973	G	4138	17	5
RDN37-1	974	G	1700	19	0		RDN37-1	974	G	4137	28	0
RDN37-1	975	C	1658	22	1		RDN37-1	975	C	4137	33	0
RDN37-1	976	C	1658	23	0		RDN37-1	976	C	4591	13	0
RDN37-1	977	T	1645	16	29		RDN37-1	977	T	4589	60	3
RDN37-1	978	T	1645	57	0		RDN37-1	978	T	4589	43	0
RDN37-1	979	G	1609	24	0		RDN37-1	979	G	4587	48	0
RDN37-1	980	T	1570	97	0		RDN37-1	980	T	4584	122	0
RDN37-1	981	G	1529	26	0		RDN37-1	981	G	4581	35	0
RDN37-1	982	C	1529	35	0		RDN37-1	982	C	4581	58	0
RDN37-1	983	T	1529	26	0		RDN37-1	983	T	4579	59	0
RDN37-1	984	G	1496	33	1		RDN37-1	984	G	4576	72	0
RDN37-1	985	G	1470	39	0		RDN37-1	985	G	4573	71	0
RDN37-1	986	C	1455	49	0		RDN37-1	986	C	4572	83	0
RDN37-1	987	G	1337	6	0		RDN37-1	987	G	3470	53	0
RDN37-1	988	A	1337	115	0		RDN37-1	988	A	2931	116	0
RDN37-1	989	T	1322	30	0		RDN37-1	989	T	2925	70	0
RDN37-1	990	G	1321	25	0		RDN37-1	990	G	2618	85	0
RDN37-1	991	G	1184	28	0		RDN37-1	991	G	2059	72	0
RDN37-1	992	T	992	51	0		RDN37-1	992	T	1914	43	0
RDN37-1	993	T	991	7	0		RDN37-1	993	T	1913	29	0
RDN37-1	994	C	1103	164	1		RDN37-1	994	C	2015	190	2
RDN37-1	995	A	152	8	4		RDN37-1	995	A	701	74	7
RDN37-1	996	T	151	1	3		RDN37-1	996	T	700	11	5
RDN37-1	997	T	151	8	0		RDN37-1	997	T	699	15	0
RDN37-1	998	C	1545	4	0		RDN37-1	998	C	1706	97	0
RDN37-1	999	A	1625	47	1		RDN37-1	999	A	1339	126	2
RDN37-1	1000	A	1650	24	0		RDN37-1	1000	A	1333	117	3
RDN37-1	1001	A	1891	13	0		RDN37-1	1001	A	1330	93	2
RDN37-1	1002	T	2043	22	0		RDN37-1	1002	T	1325	14	2
RDN37-1	1003	T	2203	23	0		RDN37-1	1003	T	1324	18	0
RDN37-1	1004	T	2390	21	0		RDN37-1	1004	T	1500	25	0
RDN37-1	1005	C	2911	18	0		RDN37-1	1005	C	1526	20	1
RDN37-1	1006	T	3382	24	0		RDN37-1	1006	T	1522	30	0
RDN37-1	1007	G	3389	7	0		RDN37-1	1007	G	1685	12	0
RDN37-1	1008	C	3386	30	0		RDN37-1	1008	C	1641	12	0
RDN37-1	1009	C	3457	21	0		RDN37-1	1009	C	1633	8	0
RDN37-1	1010	C	3782	16	0		RDN37-1	1010	C	1633	11	0
RDN37-1	1011	T	5715	45	0		RDN37-1	1011	T	5997	23	0
RDN37-1	1012	A	5893	92	0		RDN37-1	1012	A	6001	77	0
RDN37-1	1013	T	6121	134	0		RDN37-1	1013	T	7209	303	0
RDN37-1	1014	C	38794	44	1		RDN37-1	1014	C	41850	52	0
RDN37-1	1015	A	39194	1195	0		RDN37-1	1015	A	42198	624	0
RDN37-1	1016	A	39203	301	0		RDN37-1	1016	A	42201	415	0
RDN37-1	1017	C	39203	517	2		RDN37-1	1017	C	42201	215	0
RDN37-1	1018	T	39203	708	457		RDN37-1	1018	T	42201	779	185
RDN37-1	1019	T	39203	2950	0		RDN37-1	1019	T	42200	3594	0
RDN37-1	1020	T	39203	6039	0		RDN37-1	1020	T	42381	7083	0
RDN37-1	1021	C	39203	948	110		RDN37-1	1021	C	42381	1779	0
RDN37-1	1022	G	39203	578	0		RDN37-1	1022	G	42379	995	0
RDN37-1	1023	A	39048	461	0		RDN37-1	1023	A	42377	426	0
RDN37-1	1024	T	38939	373	0		RDN37-1	1024	T	41823	330	0
RDN37-1	1025	G	38680	191	2		RDN37-1	1025	G	41667	160	0
RDN37-1	1026	G	38313	511	0		RDN37-1	1026	G	41194	184	0
RDN37-1	1027	T	38193	2579	0		RDN37-1	1027	T	41179	1230	0
RDN37-1	1028	A	38079	618	0		RDN37-1	1028	A	41175	453	0
RDN37-1	1029	G	37951	571	0		RDN37-1	1029	G	41171	271	0
RDN37-1	1030	G	37754	607	0		RDN37-1	1030	G	40732	338	0
RDN37-1	1031	A	37754	1344	0		RDN37-1	1031	A	40398	617	0
RDN37-1	1032	T	37005	381	0		RDN37-1	1032	T	42588	314	0
RDN37-1	1033	A	1185	43	0		RDN37-1	1033	A	3930	68	0
RDN37-1	1034	G	1021	8	0		RDN37-1	1034	G	3283	12	0
RDN37-1	1035	T	1113	35	0		RDN37-1	1035	T	3344	76	0
RDN37-1	1036	G	1255	5	0		RDN37-1	1036	G	3338	16	1
RDN37-1	1037	G	1255	6	0		RDN37-1	1037	G	3339	17	0
RDN37-1	1038	C	1268	14	0		RDN37-1	1038	C	3158	31	0
RDN37-1	1039	C	1267	12	0		RDN37-1	1039	C	3158	30	0
RDN37-1	1040	T	2119	6	0		RDN37-1	1040	T	3614	27	0
RDN37-1	1041	A	2092	36	0		RDN37-1	1041	A	3614	49	0
RDN37-1	1042	C	2135	21	0		RDN37-1	1042	C	3613	23	0
RDN37-1	1043	C	2933	9	0		RDN37-1	1043	C	4100	26	0
RDN37-1	1044	A	2935	37	0		RDN37-1	1044	A	4102	52	0
RDN37-1	1045	T	3139	1209	1		RDN37-1	1045	T	4102	1278	1
RDN37-1	1046	G	3185	11	3		RDN37-1	1046	G	4102	25	1
RDN37-1	1047	G	3185	14	0		RDN37-1	1047	G	4105	19	0
RDN37-1	1048	T	3185	207	276		RDN37-1	1048	T	4107	127	432
RDN37-1	1049	T	3185	57	0		RDN37-1	1049	T	4108	53	0
RDN37-1	1050	T	3175	106	0		RDN37-1	1050	T	4109	371	0
RDN37-1	1051	C	3382	12	21		RDN37-1	1051	C	4674	42	1
RDN37-1	1052	A	3309	53	0		RDN37-1	1052	A	3424	82	0
RDN37-1	1053	A	3309	44	0		RDN37-1	1053	A	3423	84	0
RDN37-1	1054	C	3309	35	0		RDN37-1	1054	C	3423	46	0
RDN37-1	1055	G	3309	26	0		RDN37-1	1055	G	3421	39	0
RDN37-1	1056	G	3249	31	0		RDN37-1	1056	G	3421	88	0
RDN37-1	1057	G	3249	18	0		RDN37-1	1057	G	3420	67	0
RDN37-1	1058	T	3440	260	0		RDN37-1	1058	T	3803	142	0
RDN37-1	1059	A	2571	47	1		RDN37-1	1059	A	2862	96	3
RDN37-1	1060	A	2610	108	0		RDN37-1	1060	A	2944	108	0
RDN37-1	1061	C	2708	94	0		RDN37-1	1061	C	3680	130	0
RDN37-1	1062	G	2590	30	17		RDN37-1	1062	G	3648	66	3
RDN37-1	1063	G	2589	28	0		RDN37-1	1063	G	3501	237	0
RDN37-1	1064	G	2589	27	0		RDN37-1	1064	G	3416	66	0
RDN37-1	1065	G	2582	15	0		RDN37-1	1065	G	3510	26	0
RDN37-1	1066	A	2582	168	0		RDN37-1	1066	A	3506	155	1
RDN37-1	1067	A	2626	81	0		RDN37-1	1067	A	3507	97	0
RDN37-1	1068	T	3098	43	0		RDN37-1	1068	T	5535	36	0
RDN37-1	1069	A	1044	40	0		RDN37-1	1069	A	4077	71	2
RDN37-1	1070	A	1044	13	0		RDN37-1	1070	A	4077	71	0
RDN37-1	1071	G	1094	12	0		RDN37-1	1071	G	4077	6	0
RDN37-1	1072	G	1250	4	0		RDN37-1	1072	G	4078	16	0
RDN37-1	1073	G	1336	2	0		RDN37-1	1073	G	4079	20	0
RDN37-1	1074	T	1429	65	0		RDN37-1	1074	T	4079	398	0
RDN37-1	1075	T	1448	31	0		RDN37-1	1075	T	4082	108	0
RDN37-1	1076	C	2241	21	11		RDN37-1	1076	C	4568	47	0
RDN37-1	1077	G	2267	20	0		RDN37-1	1077	G	5031	307	0
RDN37-1	1078	A	2362	23	2		RDN37-1	1078	A	5269	85	4
RDN37-1	1079	T	2327	46	22		RDN37-1	1079	T	5268	327	87
RDN37-1	1080	T	2330	100	0		RDN37-1	1080	T	5406	53	0
RDN37-1	1081	C	2333	18	0		RDN37-1	1081	C	5554	83	178
RDN37-1	1082	C	2468	149	0		RDN37-1	1082	C	5525	312	0
RDN37-1	1083	G	2465	13	0		RDN37-1	1083	G	5480	46	0
RDN37-1	1084	G	2470	14	8		RDN37-1	1084	G	5480	45	127
RDN37-1	1085	A	2470	86	8		RDN37-1	1085	A	5480	157	127
RDN37-1	1086	G	2432	4	0		RDN37-1	1086	G	5477	27	0
RDN37-1	1087	A	2428	80	1		RDN37-1	1087	A	5477	132	1
RDN37-1	1088	G	2400	30	6		RDN37-1	1088	G	5477	29	6
RDN37-1	1089	G	2400	24	0		RDN37-1	1089	G	5476	41	0
RDN37-1	1090	G	2400	49	0		RDN37-1	1090	G	5471	48	0
RDN37-1	1091	A	2381	76	0		RDN37-1	1091	A	5465	207	0
RDN37-1	1092	G	2356	6	0		RDN37-1	1092	G	5178	37	0
RDN37-1	1093	C	2301	84	0		RDN37-1	1093	C	5173	187	1
RDN37-1	1094	C	2136	63	0		RDN37-1	1094	C	4812	129	0
RDN37-1	1095	T	2125	22	0		RDN37-1	1095	T	4811	87	1
RDN37-1	1096	G	2124	7	0		RDN37-1	1096	G	4803	24	0
RDN37-1	1097	A	1348	56	0		RDN37-1	1097	A	3768	154	0
RDN37-1	1098	G	1194	4	0		RDN37-1	1098	G	3554	15	0
RDN37-1	1099	A	1021	108	0		RDN37-1	1099	A	2984	184	0
RDN37-1	1100	A	1033	46	0		RDN37-1	1100	A	2983	180	0
RDN37-1	1101	A	1030	32	0		RDN37-1	1101	A	2982	93	0
RDN37-1	1102	C	1019	33	0		RDN37-1	1102	C	2760	86	0
RDN37-1	1103	G	975	35	0		RDN37-1	1103	G	2576	22	0
RDN37-1	1104	G	975	9	0		RDN37-1	1104	G	2573	28	0
RDN37-1	1105	C	960	33	0		RDN37-1	1105	C	2562	78	0
RDN37-1	1106	T	959	18	0		RDN37-1	1106	T	2388	46	0
RDN37-1	1107	A	746	36	0		RDN37-1	1107	A	1725	129	0
RDN37-1	1108	C	731	74	0		RDN37-1	1108	C	1621	177	1
RDN37-1	1109	C	544	41	0		RDN37-1	1109	C	1298	110	0
RDN37-1	1110	A	480	94	0		RDN37-1	1110	A	1257	243	5
RDN37-1	1111	C	488	45	0		RDN37-1	1111	C	1339	92	3
RDN37-1	1112	A	205	23	1		RDN37-1	1112	A	440	78	7
RDN37-1	1113	T	202	20	0		RDN37-1	1113	T	430	34	1
RDN37-1	1114	C	113	13	0		RDN37-1	1114	C	419	44	0
RDN37-1	1115	C	115	4	0		RDN37-1	1115	C	619	36	0
RDN37-1	1116	A	101	17	0		RDN37-1	1116	A	614	66	0
RDN37-1	1117	A	101	10	0		RDN37-1	1117	A	611	63	0
RDN37-1	1118	G	101	2	0		RDN37-1	1118	G	606	11	0
RDN37-1	1119	G	82	0	0		RDN37-1	1119	G	527	4	0
RDN37-1	1120	A	79	16	0		RDN37-1	1120	A	517	30	1
RDN37-1	1121	A	79	5	0		RDN37-1	1121	A	517	12	0
RDN37-1	1122	G	79	3	0		RDN37-1	1122	G	517	5	0
RDN37-1	1123	G	79	0	0		RDN37-1	1123	G	515	5	0
RDN37-1	1124	C	79	12	0		RDN37-1	1124	C	512	24	0
RDN37-1	1125	A	49	10	0		RDN37-1	1125	A	405	15	1
RDN37-1	1126	G	49	0	0		RDN37-1	1126	G	399	5	0
RDN37-1	1127	C	39	1	0		RDN37-1	1127	C	392	5	0
RDN37-1	1128	A	28	1	0		RDN37-1	1128	A	385	11	0
RDN37-1	1129	G	28	1	0		RDN37-1	1129	G	384	2	0
RDN37-1	1130	G	28	0	0		RDN37-1	1130	G	383	0	0
RDN37-1	1131	C	28	0	0		RDN37-1	1131	C	383	7	0
RDN37-1	1132	G	13	0	0		RDN37-1	1132	G	381	1	0
RDN37-1	1133	C	13	0	0		RDN37-1	1133	C	381	2	0
RDN37-1	1134	G	13	0	0		RDN37-1	1134	G	380	2	0
RDN37-1	1135	C	76	0	0		RDN37-1	1135	C	604	165	0
RDN37-1	1136	A	69	9	0		RDN37-1	1136	A	604	15	0
RDN37-1	1137	A	69	3	0		RDN37-1	1137	A	604	17	0
RDN37-1	1138	A	69	0	0		RDN37-1	1138	A	601	13	0
RDN37-1	1139	T	69	1	0		RDN37-1	1139	T	599	10	0
RDN37-1	1140	T	69	0	0		RDN37-1	1140	T	599	5	0
RDN37-1	1141	A	69	0	0		RDN37-1	1141	A	499	9	0
RDN37-1	1142	C	69	0	0		RDN37-1	1142	C	499	13	0
RDN37-1	1143	C	69	0	0		RDN37-1	1143	C	499	24	0
RDN37-1	1144	C	265	0	0		RDN37-1	1144	C	624	12	0
RDN37-1	1145	A	286	11	0		RDN37-1	1145	A	463	12	0
RDN37-1	1146	A	286	1	0		RDN37-1	1146	A	463	9	0
RDN37-1	1147	T	286	2	0		RDN37-1	1147	T	463	12	0
RDN37-1	1148	C	304	4	0		RDN37-1	1148	C	462	9	0
RDN37-1	1149	C	488	0	0		RDN37-1	1149	C	351	0	0
RDN37-1	1150	T	1414	5	0		RDN37-1	1150	T	2597	5	0
RDN37-1	1151	A	1593	19	0		RDN37-1	1151	A	2598	65	0
RDN37-1	1152	A	1593	15	0		RDN37-1	1152	A	2925	27	0
RDN37-1	1153	T	1593	175	0		RDN37-1	1153	T	2925	19	0
RDN37-1	1154	T	1593	158	0		RDN37-1	1154	T	2927	30	0
RDN37-1	1155	C	1677	35	0		RDN37-1	1155	C	3209	5	0
RDN37-1	1156	A	1677	16	0		RDN37-1	1156	A	3209	40	0
RDN37-1	1157	G	1677	5	0		RDN37-1	1157	G	3209	15	0
RDN37-1	1158	G	1677	4	0		RDN37-1	1158	G	3209	10	0
RDN37-1	1159	G	1677	6	0		RDN37-1	1159	G	3209	9	0
RDN37-1	1160	A	1677	15	0		RDN37-1	1160	A	3208	41	0
RDN37-1	1161	G	1677	9	0		RDN37-1	1161	G	3208	7	0
RDN37-1	1162	G	1677	12	0		RDN37-1	1162	G	3206	8	0
RDN37-1	1163	T	1677	99	0		RDN37-1	1163	T	3303	79	0
RDN37-1	1164	A	1677	12	0		RDN37-1	1164	A	3179	32	0
RDN37-1	1165	G	1677	6	0		RDN37-1	1165	G	3179	17	0
RDN37-1	1166	T	1677	81	0		RDN37-1	1166	T	3179	86	0
RDN37-1	1167	G	1677	11	0		RDN37-1	1167	G	3179	28	0
RDN37-1	1168	A	1677	28	0		RDN37-1	1168	A	3179	58	0
RDN37-1	1169	C	1660	38	0		RDN37-1	1169	C	3176	46	0
RDN37-1	1170	A	276	5	0		RDN37-1	1170	A	637	14	0
RDN37-1	1171	A	276	3	0		RDN37-1	1171	A	637	7	0
RDN37-1	1172	T	362	4	0		RDN37-1	1172	T	789	4	0
RDN37-1	1173	A	236	2	0		RDN37-1	1173	A	539	7	0
RDN37-1	1174	A	253	4	0		RDN37-1	1174	A	535	4	0
RDN37-1	1175	A	253	2	0		RDN37-1	1175	A	535	5	0
RDN37-1	1176	T	1541	4	0		RDN37-1	1176	T	3025	4	0
RDN37-1	1177	A	1531	43	0		RDN37-1	1177	A	2777	38	0
RDN37-1	1178	A	1562	12	0		RDN37-1	1178	A	2777	31	0
RDN37-1	1179	C	3647	20	0		RDN37-1	1179	C	3983	18	0
RDN37-1	1180	G	3669	10	0		RDN37-1	1180	G	3983	18	0
RDN37-1	1181	A	3669	33	0		RDN37-1	1181	A	3983	49	0
RDN37-1	1182	T	3670	51	0		RDN37-1	1182	T	3983	48	0
RDN37-1	1183	A	3679	16	0		RDN37-1	1183	A	3983	58	1
RDN37-1	1184	C	3679	24	0		RDN37-1	1184	C	3983	38	1
RDN37-1	1185	A	3679	49	0		RDN37-1	1185	A	3983	68	0
RDN37-1	1186	G	3679	11	1		RDN37-1	1186	G	3983	14	4
RDN37-1	1187	G	3679	25	0		RDN37-1	1187	G	3983	26	0
RDN37-1	1188	G	3679	29	0		RDN37-1	1188	G	4054	18	0
RDN37-1	1189	C	3679	79	6		RDN37-1	1189	C	4209	59	9
RDN37-1	1190	C	3661	130	0		RDN37-1	1190	C	4061	76	0
RDN37-1	1191	C	3728	164	0		RDN37-1	1191	C	4061	67	0
RDN37-1	1192	A	3794	180	1		RDN37-1	1192	A	4061	97	0
RDN37-1	1193	T	3794	169	142		RDN37-1	1193	T	4061	73	3
RDN37-1	1194	T	3900	323	0		RDN37-1	1194	T	4390	155	0
RDN37-1	1195	C	3900	200	40		RDN37-1	1195	C	4187	442	1
RDN37-1	1196	G	3900	51	3		RDN37-1	1196	G	4187	49	2
RDN37-1	1197	G	3900	62	0		RDN37-1	1197	G	4187	27	0
RDN37-1	1198	G	3900	47	0		RDN37-1	1198	G	4187	40	0
RDN37-1	1199	T	3897	491	0		RDN37-1	1199	T	4184	270	0
RDN37-1	1200	C	3889	103	0		RDN37-1	1200	C	3794	86	0
RDN37-1	1201	T	3794	71	0		RDN37-1	1201	T	3792	73	0
RDN37-1	1202	T	3794	49	0		RDN37-1	1202	T	3787	81	0
RDN37-1	1203	G	3794	55	0		RDN37-1	1203	G	3785	59	0
RDN37-1	1204	T	3794	137	0		RDN37-1	1204	T	3784	116	0
RDN37-1	1205	A	3560	250	0		RDN37-1	1205	A	3459	152	0
RDN37-1	1206	A	3558	324	0		RDN37-1	1206	A	3425	203	0
RDN37-1	1207	T	3542	84	8		RDN37-1	1207	T	3196	51	0
RDN37-1	1208	T	3542	51	0		RDN37-1	1208	T	3034	94	0
RDN37-1	1209	G	3542	94	1		RDN37-1	1209	G	2765	104	0
RDN37-1	1210	G	3352	257	0		RDN37-1	1210	G	2764	233	0
RDN37-1	1211	A	3205	396	1		RDN37-1	1211	A	2758	184	5
RDN37-1	1212	A	3169	210	0		RDN37-1	1212	A	2755	127	0
RDN37-1	1213	T	3139	48	0		RDN37-1	1213	T	2667	45	0
RDN37-1	1214	G	2674	111	1		RDN37-1	1214	G	2573	91	0
RDN37-1	1215	A	2639	218	0		RDN37-1	1215	A	2562	155	0
RDN37-1	1216	G	2560	147	1		RDN37-1	1216	G	2295	87	3
RDN37-1	1217	T	2451	106	0		RDN37-1	1217	T	2278	50	0
RDN37-1	1218	A	434	81	0		RDN37-1	1218	A	951	103	0
RDN37-1	1219	C	450	74	0		RDN37-1	1219	C	1115	85	0
RDN37-1	1220	A	231	93	0		RDN37-1	1220	A	411	125	1
RDN37-1	1221	A	227	26	0		RDN37-1	1221	A	328	26	0
RDN37-1	1222	T	205	6	0		RDN37-1	1222	T	324	5	0
RDN37-1	1223	G	156	1	0		RDN37-1	1223	G	308	8	0
RDN37-1	1224	T	204	35	0		RDN37-1	1224	T	645	45	0
RDN37-1	1225	A	178	28	1		RDN37-1	1225	A	592	33	2
RDN37-1	1226	A	141	13	0		RDN37-1	1226	A	558	12	0
RDN37-1	1227	A	128	8	0		RDN37-1	1227	A	551	4	0
RDN37-1	1228	T	206	5	0		RDN37-1	1228	T	549	5	0
RDN37-1	1229	A	184	3	0		RDN37-1	1229	A	549	3	0
RDN37-1	1230	C	184	6	0		RDN37-1	1230	C	547	6	0
RDN37-1	1231	C	184	0	0		RDN37-1	1231	C	547	2	0
RDN37-1	1232	T	184	4	0		RDN37-1	1232	T	547	12	0
RDN37-1	1233	T	698	3	0		RDN37-1	1233	T	2511	4	0
RDN37-1	1234	A	708	13	0		RDN37-1	1234	A	2511	9	0
RDN37-1	1235	A	712	3	0		RDN37-1	1235	A	2511	11	0
RDN37-1	1236	C	3632	1	0		RDN37-1	1236	C	4523	5	0
RDN37-1	1237	G	3633	7	0		RDN37-1	1237	G	4523	184	0
RDN37-1	1238	A	3633	14	0		RDN37-1	1238	A	4523	8	0
RDN37-1	1239	G	3633	5	0		RDN37-1	1239	G	4523	3	1
RDN37-1	1240	G	3633	1	0		RDN37-1	1240	G	4523	6	0
RDN37-1	1241	A	3633	16	1		RDN37-1	1241	A	4523	23	0
RDN37-1	1242	A	3633	12	0		RDN37-1	1242	A	4523	21	0
RDN37-1	1243	C	3866	17	0		RDN37-1	1243	C	6523	12	0
RDN37-1	1244	A	3842	22	0		RDN37-1	1244	A	6339	165	0
RDN37-1	1245	A	3842	2986	0		RDN37-1	1245	A	6337	3841	0
RDN37-1	1246	T	3883	44	0		RDN37-1	1246	T	6337	48	0
RDN37-1	1247	T	3883	31	0		RDN37-1	1247	T	6336	39	0
RDN37-1	1248	G	3883	13	0		RDN37-1	1248	G	6340	13	2
RDN37-1	1249	G	3883	12	0		RDN37-1	1249	G	6340	22	0
RDN37-1	1250	A	3883	27	0		RDN37-1	1250	A	6340	54	1
RDN37-1	1251	G	3883	12	6		RDN37-1	1251	G	6340	16	1
RDN37-1	1252	G	3874	21	0		RDN37-1	1252	G	6680	23	0
RDN37-1	1253	G	3846	7	0		RDN37-1	1253	G	6440	29	0
RDN37-1	1254	C	3894	40	0		RDN37-1	1254	C	7038	265	0
RDN37-1	1255	A	1082	23	0		RDN37-1	1255	A	3113	57	2
RDN37-1	1256	A	1082	28	0		RDN37-1	1256	A	3113	47	0
RDN37-1	1257	G	1029	7	0		RDN37-1	1257	G	3113	5	0
RDN37-1	1258	T	1005	79	0		RDN37-1	1258	T	3112	81	0
RDN37-1	1259	C	1005	32	0		RDN37-1	1259	C	3112	20	0
RDN37-1	1260	T	1005	13	0		RDN37-1	1260	T	3112	43	0
RDN37-1	1261	G	1005	4	6		RDN37-1	1261	G	3112	20	0
RDN37-1	1262	G	1003	25	0		RDN37-1	1262	G	3112	20	0
RDN37-1	1263	T	1003	40	1		RDN37-1	1263	T	3111	65	0
RDN37-1	1264	G	1003	13	0		RDN37-1	1264	G	2869	21	0
RDN37-1	1265	C	873	30	1		RDN37-1	1265	C	2869	44	1
RDN37-1	1266	C	774	28	0		RDN37-1	1266	C	2733	45	0
RDN37-1	1267	A	668	35	0		RDN37-1	1267	A	2727	95	0
RDN37-1	1268	G	539	4	0		RDN37-1	1268	G	2376	26	1
RDN37-1	1269	C	653	19	0		RDN37-1	1269	C	2422	40	0
RDN37-1	1270	A	313	12	1		RDN37-1	1270	A	1544	34	0
RDN37-1	1271	G	388	1	8		RDN37-1	1271	G	1542	16	0
RDN37-1	1272	C	392	91	7		RDN37-1	1272	C	2097	23	0
RDN37-1	1273	C	374	2	0		RDN37-1	1273	C	2174	25	0
RDN37-1	1274	G	374	11	0		RDN37-1	1274	G	2173	10	0
RDN37-1	1275	C	372	5	0		RDN37-1	1275	C	2168	36	0
RDN37-1	1276	G	372	4	0		RDN37-1	1276	G	1926	13	0
RDN37-1	1277	G	372	3	0		RDN37-1	1277	G	1925	5	0
RDN37-1	1278	T	367	22	0		RDN37-1	1278	T	1924	130	0
RDN37-1	1279	A	367	7	0		RDN37-1	1279	A	1920	64	0
RDN37-1	1280	A	342	7	0		RDN37-1	1280	A	1920	75	0
RDN37-1	1281	T	320	4	0		RDN37-1	1281	T	1920	36	0
RDN37-1	1282	T	320	4	0		RDN37-1	1282	T	1918	23	0
RDN37-1	1283	C	319	6	0		RDN37-1	1283	C	1913	59	2
RDN37-1	1284	C	313	3	0		RDN37-1	1284	C	1721	45	1
RDN37-1	1285	A	283	12	0		RDN37-1	1285	A	1340	82	1
RDN37-1	1286	G	283	1	0		RDN37-1	1286	G	1335	22	1
RDN37-1	1287	C	277	0	0		RDN37-1	1287	C	1308	22	0
RDN37-1	1288	T	272	2	0		RDN37-1	1288	T	1303	25	0
RDN37-1	1289	C	272	5	0		RDN37-1	1289	C	1302	27	0
RDN37-1	1290	C	174	0	0		RDN37-1	1290	C	1300	13	0
RDN37-1	1291	A	140	12	0		RDN37-1	1291	A	1248	95	0
RDN37-1	1292	A	140	5	0		RDN37-1	1292	A	1247	70	0
RDN37-1	1293	T	125	1	0		RDN37-1	1293	T	1247	27	0
RDN37-1	1294	A	112	65	0		RDN37-1	1294	A	846	340	0
RDN37-1	1295	G	112	1	0		RDN37-1	1295	G	846	17	0
RDN37-1	1296	C	111	1	0		RDN37-1	1296	C	846	31	0
RDN37-1	1297	G	104	3	0		RDN37-1	1297	G	85	19	0
RDN37-1	1298	T	99	5	0		RDN37-1	1298	T	75	12	0
RDN37-1	1299	A	10	0	0		RDN37-1	1299	A	30	17	0
RDN37-1	1300	T	53	0	0		RDN37-1	1300	T	295	3	0
RDN37-1	1301	A	45	3	0		RDN37-1	1301	A	291	23	0
RDN37-1	1302	T	45	0	0		RDN37-1	1302	T	288	19	0
RDN37-1	1303	T	97	0	0		RDN37-1	1303	T	283	11	0
RDN37-1	1304	A	97	3	0		RDN37-1	1304	A	277	6	0
RDN37-1	1305	A	97	1	0		RDN37-1	1305	A	273	4	0
RDN37-1	1306	A	97	1	0		RDN37-1	1306	A	273	5	0
RDN37-1	1307	G	97	0	0		RDN37-1	1307	G	273	0	0
RDN37-1	1308	T	97	2	0		RDN37-1	1308	T	273	4	0
RDN37-1	1309	T	97	0	0		RDN37-1	1309	T	273	2	0
RDN37-1	1310	G	97	0	0		RDN37-1	1310	G	273	1	0
RDN37-1	1311	T	97	1	0		RDN37-1	1311	T	273	4	0
RDN37-1	1312	T	97	2	0		RDN37-1	1312	T	273	12	0
RDN37-1	1313	G	97	0	0		RDN37-1	1313	G	273	1	0
RDN37-1	1314	C	139	1	0		RDN37-1	1314	C	398	1	0
RDN37-1	1315	A	139	2	0		RDN37-1	1315	A	399	9	0
RDN37-1	1316	G	139	0	0		RDN37-1	1316	G	399	3	0
RDN37-1	1317	T	139	4	0		RDN37-1	1317	T	399	266	0
RDN37-1	1318	T	533	2	0		RDN37-1	1318	T	1175	4	0
RDN37-1	1319	A	534	9	0		RDN37-1	1319	A	1177	8	0
RDN37-1	1320	A	534	2	0		RDN37-1	1320	A	1177	9	0
RDN37-1	1321	A	535	2	0		RDN37-1	1321	A	1177	10	0
RDN37-1	1322	A	535	2	0		RDN37-1	1322	A	1177	10	0
RDN37-1	1323	A	496	20	0		RDN37-1	1323	A	1174	11	0
RDN37-1	1324	G	451	1	0		RDN37-1	1324	G	1174	14	0
RDN37-1	1325	C	464	2	0		RDN37-1	1325	C	1174	9	0
RDN37-1	1326	T	465	9	0		RDN37-1	1326	T	1292	9	0
RDN37-1	1327	C	465	1	0		RDN37-1	1327	C	1292	8	0
RDN37-1	1328	G	465	1	0		RDN37-1	1328	G	1029	1	0
RDN37-1	1329	T	472	53	0		RDN37-1	1329	T	1696	24	0
RDN37-1	1330	A	472	4	0		RDN37-1	1330	A	1696	27	0
RDN37-1	1331	G	472	2	0		RDN37-1	1331	G	1696	1	0
RDN37-1	1332	T	518	11	0		RDN37-1	1332	T	1696	29	0
RDN37-1	1333	T	524	8	0		RDN37-1	1333	T	1695	23	0
RDN37-1	1334	G	524	6	0		RDN37-1	1334	G	1700	10	0
RDN37-1	1335	A	524	7	0		RDN37-1	1335	A	1753	31	0
RDN37-1	1336	A	423	5	0		RDN37-1	1336	A	1397	20	0
RDN37-1	1337	C	384	11	0		RDN37-1	1337	C	1418	18	1
RDN37-1	1338	T	160	1	0		RDN37-1	1338	T	1001	16	0
RDN37-1	1339	T	146	3	0		RDN37-1	1339	T	1000	12	0
RDN37-1	1340	T	146	2	0		RDN37-1	1340	T	998	11	0
RDN37-1	1341	G	136	4	0		RDN37-1	1341	G	998	19	1
RDN37-1	1342	G	164	2	0		RDN37-1	1342	G	998	20	0
RDN37-1	1343	G	164	1	0		RDN37-1	1343	G	998	16	0
RDN37-1	1344	C	164	8	0		RDN37-1	1344	C	997	11	1
RDN37-1	1345	C	164	2	0		RDN37-1	1345	C	876	6	0
RDN37-1	1346	C	204	4	0		RDN37-1	1346	C	876	11	0
RDN37-1	1347	G	189	3	0		RDN37-1	1347	G	876	4	0
RDN37-1	1348	G	176	0	0		RDN37-1	1348	G	657	0	0
RDN37-1	1349	T	171	6	0		RDN37-1	1349	T	432	15	0
RDN37-1	1350	T	170	2	0		RDN37-1	1350	T	430	6	0
RDN37-1	1351	G	124	0	0		RDN37-1	1351	G	429	5	0
RDN37-1	1352	G	124	6	0		RDN37-1	1352	G	429	10	0
RDN37-1	1353	C	124	1	0		RDN37-1	1353	C	429	10	0
RDN37-1	1354	C	124	1	0		RDN37-1	1354	C	429	17	0
RDN37-1	1355	G	124	0	0		RDN37-1	1355	G	311	3	0
RDN37-1	1356	G	124	2	0		RDN37-1	1356	G	311	4	0
RDN37-1	1357	T	124	6	0		RDN37-1	1357	T	311	6	0
RDN37-1	1358	C	123	0	0		RDN37-1	1358	C	676	6	0
RDN37-1	1359	C	118	2	1		RDN37-1	1359	C	676	12	0
RDN37-1	1360	G	118	0	1		RDN37-1	1360	G	511	1	0
RDN37-1	1361	A	324	5	1		RDN37-1	1361	A	511	14	0
RDN37-1	1362	T	324	2	1		RDN37-1	1362	T	511	20	1
RDN37-1	1363	T	324	2	1		RDN37-1	1363	T	511	5	0
RDN37-1	1364	T	324	2	0		RDN37-1	1364	T	511	3	0
RDN37-1	1365	T	324	3	0		RDN37-1	1365	T	948	2	0
RDN37-1	1366	T	324	3	0		RDN37-1	1366	T	948	5	0
RDN37-1	1367	T	324	0	0		RDN37-1	1367	T	946	17	0
RDN37-1	1368	C	332	1	1		RDN37-1	1368	C	941	11	0
RDN37-1	1369	G	332	3	40		RDN37-1	1369	G	940	11	0
RDN37-1	1370	T	332	6	39		RDN37-1	1370	T	940	10	0
RDN37-1	1371	G	332	2	0		RDN37-1	1371	G	940	8	0
RDN37-1	1372	T	331	5	0		RDN37-1	1372	T	945	4	0
RDN37-1	1373	A	331	7	0		RDN37-1	1373	A	945	12	0
RDN37-1	1374	C	331	13	0		RDN37-1	1374	C	945	19	0
RDN37-1	1375	T	331	0	0		RDN37-1	1375	T	945	9	0
RDN37-1	1376	G	326	11	0		RDN37-1	1376	G	945	16	0
RDN37-1	1377	G	249	6	0		RDN37-1	1377	G	580	27	0
RDN37-1	1378	A	249	12	6		RDN37-1	1378	A	578	27	0
RDN37-1	1379	T	324	3	5		RDN37-1	1379	T	524	5	1
RDN37-1	1380	T	324	3	0		RDN37-1	1380	T	521	5	0
RDN37-1	1381	T	330	5	0		RDN37-1	1381	T	521	10	0
RDN37-1	1382	C	330	8	1		RDN37-1	1382	C	521	15	0
RDN37-1	1383	C	348	4	0		RDN37-1	1383	C	521	17	0
RDN37-1	1384	A	347	12	0		RDN37-1	1384	A	520	11	0
RDN37-1	1385	A	346	13	0		RDN37-1	1385	A	507	18	0
RDN37-1	1386	C	349	8	0		RDN37-1	1386	C	461	3	0
RDN37-1	1387	G	134	1	0		RDN37-1	1387	G	459	5	0
RDN37-1	1388	G	133	1	0		RDN37-1	1388	G	442	6	0
RDN37-1	1389	G	128	1	0		RDN37-1	1389	G	5	0	0
RDN37-1	1390	G	116	2	0		RDN37-1	1390	G	9	0	0
RDN37-1	1391	C	125	1	1		RDN37-1	1391	C	10	0	0
RDN37-1	1392	C	125	4	0		RDN37-1	1392	C	10	0	0
RDN37-1	1393	T	125	5	17		RDN37-1	1393	T	10	0	5
RDN37-1	1394	T	125	4	0		RDN37-1	1394	T	10	0	0
RDN37-1	1395	T	133	2	0		RDN37-1	1395	T	820	0	0
RDN37-1	1396	C	164	2	0		RDN37-1	1396	C	1671	1	0
RDN37-1	1397	C	212	2	0		RDN37-1	1397	C	2404	6	0
RDN37-1	1398	T	212	5	0		RDN37-1	1398	T	2996	10	0
RDN37-1	1399	T	212	1	0		RDN37-1	1399	T	2996	28	0
RDN37-1	1400	C	265	2	0		RDN37-1	1400	C	2996	0	0
RDN37-1	1401	T	331	5	0		RDN37-1	1401	T	2996	9	0
RDN37-1	1402	G	331	3	0		RDN37-1	1402	G	2996	9	0
RDN37-1	1403	G	331	8	0		RDN37-1	1403	G	2996	3	0
RDN37-1	1404	C	331	2	0		RDN37-1	1404	C	2996	5	0
RDN37-1	1405	T	363	6	0		RDN37-1	1405	T	2996	8	0
RDN37-1	1406	A	363	7	2		RDN37-1	1406	A	2996	12	1
RDN37-1	1407	A	363	12	0		RDN37-1	1407	A	2996	10	0
RDN37-1	1408	C	368	8	0		RDN37-1	1408	C	2996	6	1
RDN37-1	1409	C	367	2	0		RDN37-1	1409	C	2992	1	0
RDN37-1	1410	T	361	1	0		RDN37-1	1410	T	2992	10	1
RDN37-1	1411	T	361	1	0		RDN37-1	1411	T	2992	10	0
RDN37-1	1412	G	361	1	0		RDN37-1	1412	G	2992	14	0
RDN37-1	1413	A	459	6	0		RDN37-1	1413	A	2992	20	0
RDN37-1	1414	G	532	2	0		RDN37-1	1414	G	2742	7	0
RDN37-1	1415	T	538	4	0		RDN37-1	1415	T	2861	8	0
RDN37-1	1416	C	561	1	0		RDN37-1	1416	C	3294	3	0
RDN37-1	1417	C	557	0	0		RDN37-1	1417	C	3294	0	0
RDN37-1	1418	T	557	1	47		RDN37-1	1418	T	3293	17	201
RDN37-1	1419	T	656	3	0		RDN37-1	1419	T	4239	19	0
RDN37-1	1420	G	708	30	1		RDN37-1	1420	G	4239	572	0
RDN37-1	1421	T	708	55	0		RDN37-1	1421	T	4238	34	0
RDN37-1	1422	G	708	2	0		RDN37-1	1422	G	4015	20	0
RDN37-1	1423	G	708	3	0		RDN37-1	1423	G	4012	29	0
RDN37-1	1424	C	708	8	0		RDN37-1	1424	C	4009	18	0
RDN37-1	1425	T	708	3	0		RDN37-1	1425	T	4007	19	0
RDN37-1	1426	C	802	4	0		RDN37-1	1426	C	4007	9	0
RDN37-1	1427	T	802	17	0		RDN37-1	1427	T	4007	102	1
RDN37-1	1428	T	802	2	0		RDN37-1	1428	T	4007	24	0
RDN37-1	1429	G	802	175	0		RDN37-1	1429	G	4006	1396	0
RDN37-1	1430	G	816	18	0		RDN37-1	1430	G	4006	362	0
RDN37-1	1431	C	816	47	0		RDN37-1	1431	C	4006	388	0
RDN37-1	1432	G	815	11	0		RDN37-1	1432	G	4005	78	0
RDN37-1	1433	A	808	199	0		RDN37-1	1433	A	4002	1377	0
RDN37-1	1434	A	807	7	0		RDN37-1	1434	A	4001	180	0
RDN37-1	1435	C	800	32	0		RDN37-1	1435	C	3841	271	0
RDN37-1	1436	C	790	6	0		RDN37-1	1436	C	3766	77	0
RDN37-1	1437	A	783	90	0		RDN37-1	1437	A	3475	779	6
RDN37-1	1438	G	783	21	0		RDN37-1	1438	G	3475	184	4
RDN37-1	1439	G	671	6	0		RDN37-1	1439	G	3460	72	0
RDN37-1	1440	A	581	95	0		RDN37-1	1440	A	3020	1017	3
RDN37-1	1441	C	567	25	0		RDN37-1	1441	C	2721	410	4
RDN37-1	1442	T	477	12	1		RDN37-1	1442	T	1772	390	0
RDN37-1	1443	T	476	10	0		RDN37-1	1443	T	1753	43	0
RDN37-1	1444	T	476	9	0		RDN37-1	1444	T	1746	135	0
RDN37-1	1445	T	474	3	0		RDN37-1	1445	T	1286	32	0
RDN37-1	1446	A	436	83	1		RDN37-1	1446	A	760	323	0
RDN37-1	1447	C	432	54	0		RDN37-1	1447	C	519	29	0
RDN37-1	1448	T	429	18	0		RDN37-1	1448	T	437	6	0
RDN37-1	1449	T	426	121	0		RDN37-1	1449	T	434	8	0
RDN37-1	1450	T	420	22	0		RDN37-1	1450	T	434	2	0
RDN37-1	1451	G	383	46	0		RDN37-1	1451	G	434	1	0
RDN37-1	1452	A	376	39	0		RDN37-1	1452	A	434	4	0
RDN37-1	1453	A	376	15	0		RDN37-1	1453	A	434	6	0
RDN37-1	1454	A	268	3	0		RDN37-1	1454	A	433	7	0
RDN37-1	1455	A	129	3	0		RDN37-1	1455	A	146	1	0
RDN37-1	1456	A	66	2	0		RDN37-1	1456	A	146	2	0
RDN37-1	1457	A	42	2	0		RDN37-1	1457	A	144	1	0
RDN37-1	1458	T	42	0	0		RDN37-1	1458	T	143	1	0
RDN37-1	1459	T	75	0	0		RDN37-1	1459	T	450	1	0
RDN37-1	1460	A	195	2	0		RDN37-1	1460	A	450	5	0
RDN37-1	1461	G	194	0	0		RDN37-1	1461	G	450	0	0
RDN37-1	1462	A	194	2	0		RDN37-1	1462	A	450	3	0
RDN37-1	1463	G	194	1	0		RDN37-1	1463	G	309	0	0
RDN37-1	1464	T	194	10	0		RDN37-1	1464	T	309	7	0
RDN37-1	1465	G	194	0	0		RDN37-1	1465	G	309	0	0
RDN37-1	1466	T	194	3	0		RDN37-1	1466	T	307	3	0
RDN37-1	1467	T	194	3	0		RDN37-1	1467	T	307	28	0
RDN37-1	1468	C	208	0	0		RDN37-1	1468	C	595	2	0
RDN37-1	1469	A	208	0	0		RDN37-1	1469	A	595	4	0
RDN37-1	1470	A	208	1	0		RDN37-1	1470	A	595	1	0
RDN37-1	1471	A	208	2	0		RDN37-1	1471	A	595	2	0
RDN37-1	1472	G	208	1	0		RDN37-1	1472	G	595	1	0
RDN37-1	1473	C	315	3	0		RDN37-1	1473	C	1419	2	0
RDN37-1	1474	A	315	0	0		RDN37-1	1474	A	1419	1	0
RDN37-1	1475	G	315	1	0		RDN37-1	1475	G	1419	1	0
RDN37-1	1476	G	315	0	0		RDN37-1	1476	G	1419	0	0
RDN37-1	1477	C	315	4	0		RDN37-1	1477	C	1419	286	0
RDN37-1	1478	G	315	0	0		RDN37-1	1478	G	1116	0	0
RDN37-1	1479	T	320	10	0		RDN37-1	1479	T	1116	0	0
RDN37-1	1480	A	306	0	0		RDN37-1	1480	A	1116	0	0
RDN37-1	1481	T	185	0	0		RDN37-1	1481	T	1116	0	0
RDN37-1	1482	T	185	15	0		RDN37-1	1482	T	1116	0	0
RDN37-1	1483	G	185	2	0		RDN37-1	1483	G	1116	0	0
RDN37-1	1484	C	185	0	0		RDN37-1	1484	C	1116	0	0
RDN37-1	1485	T	185	2	0		RDN37-1	1485	T	1115	0	0
RDN37-1	1486	C	185	0	0		RDN37-1	1486	C	1115	0	0
RDN37-1	1487	G	185	2	0		RDN37-1	1487	G	1115	0	0
RDN37-1	1488	A	171	2	0		RDN37-1	1488	A	1115	1	0
RDN37-1	1489	A	171	4	0		RDN37-1	1489	A	825	0	0
RDN37-1	1490	T	169	2	0		RDN37-1	1490	T	825	0	0
RDN37-1	1491	A	5	0	0		RDN37-1	1491	A	0	0	0
RDN37-1	1492	T	27	0	0		RDN37-1	1492	T	1	0	0
RDN37-1	1493	A	27	0	0		RDN37-1	1493	A	1	0	0
RDN37-1	1494	T	27	0	0		RDN37-1	1494	T	1	0	0
RDN37-1	1495	T	56	0	0		RDN37-1	1495	T	99	0	0
RDN37-1	1496	A	56	0	0		RDN37-1	1496	A	99	3	0
RDN37-1	1497	G	56	0	0		RDN37-1	1497	G	100	1	0
RDN37-1	1498	C	717	0	0		RDN37-1	1498	C	427	0	0
RDN37-1	1499	A	712	19	0		RDN37-1	1499	A	427	4	0
RDN37-1	1500	T	712	8	0		RDN37-1	1500	T	427	3	0
RDN37-1	1501	G	712	2	0		RDN37-1	1501	G	427	1	0
RDN37-1	1502	G	712	2	0		RDN37-1	1502	G	427	1	0
RDN37-1	1503	A	712	3	0		RDN37-1	1503	A	427	3	0
RDN37-1	1504	A	712	4	0		RDN37-1	1504	A	427	4	0
RDN37-1	1505	T	1706	17	0		RDN37-1	1505	T	435	2	0
RDN37-1	1506	A	1706	19	0		RDN37-1	1506	A	435	6	0
RDN37-1	1507	A	1706	16	0		RDN37-1	1507	A	435	3	0
RDN37-1	1508	T	5788	6	0		RDN37-1	1508	T	4803	2	0
RDN37-1	1509	A	5895	134	0		RDN37-1	1509	A	4810	65	0
RDN37-1	1510	G	6145	25	0		RDN37-1	1510	G	5465	12	0
RDN37-1	1511	A	6223	81	233		RDN37-1	1511	A	5466	86	263
RDN37-1	1512	A	6223	34	1		RDN37-1	1512	A	5826	63	0
RDN37-1	1513	T	6276	780	51		RDN37-1	1513	T	6508	548	0
RDN37-1	1514	A	6276	44	10		RDN37-1	1514	A	6509	66	1
RDN37-1	1515	G	6276	88	10		RDN37-1	1515	G	6509	17	1
RDN37-1	1516	G	6231	19	0		RDN37-1	1516	G	6509	15	0
RDN37-1	1517	A	6231	71	0		RDN37-1	1517	A	6509	100	0
RDN37-1	1518	C	6092	65	0		RDN37-1	1518	C	6507	26	0
RDN37-1	1519	G	6041	23	0		RDN37-1	1519	G	6507	23	0
RDN37-1	1520	T	6041	393	34		RDN37-1	1520	T	7015	374	5
RDN37-1	1521	T	6041	105	0		RDN37-1	1521	T	7015	49	0
RDN37-1	1522	T	6690	93	0		RDN37-1	1522	T	7746	203	0
RDN37-1	1523	G	6463	119	1		RDN37-1	1523	G	7744	45	0
RDN37-1	1524	G	6295	42	0		RDN37-1	1524	G	7741	27	0
RDN37-1	1525	T	6295	242	0		RDN37-1	1525	T	7741	127	0
RDN37-1	1526	T	6214	63	0		RDN37-1	1526	T	7738	99	0
RDN37-1	1527	C	6039	136	0		RDN37-1	1527	C	7502	78	0
RDN37-1	1528	T	5636	54	0		RDN37-1	1528	T	7500	81	0
RDN37-1	1529	A	4587	136	0		RDN37-1	1529	A	6146	186	0
RDN37-1	1530	T	4587	41	34		RDN37-1	1530	T	6142	77	6
RDN37-1	1531	T	4521	35	0		RDN37-1	1531	T	6141	60	0
RDN37-1	1532	T	4521	50	0		RDN37-1	1532	T	6139	66	0
RDN37-1	1533	T	4509	93	0		RDN37-1	1533	T	6133	65	0
RDN37-1	1534	G	4377	325	2		RDN37-1	1534	G	5632	406	1
RDN37-1	1535	T	3751	56	1		RDN37-1	1535	T	4970	105	0
RDN37-1	1536	T	3622	38	0		RDN37-1	1536	T	4965	52	0
RDN37-1	1537	G	3490	387	0		RDN37-1	1537	G	4960	581	0
RDN37-1	1538	G	3260	351	0		RDN37-1	1538	G	4490	597	0
RDN37-1	1539	T	3204	41	0		RDN37-1	1539	T	4532	131	0
RDN37-1	1540	T	2808	25	0		RDN37-1	1540	T	4176	100	0
RDN37-1	1541	T	2704	27	0		RDN37-1	1541	T	4423	64	0
RDN37-1	1542	C	2357	190	0		RDN37-1	1542	C	4095	171	0
RDN37-1	1543	T	2095	146	0		RDN37-1	1543	T	4149	47	0
RDN37-1	1544	A	1107	39	0		RDN37-1	1544	A	2856	181	0
RDN37-1	1545	G	1106	181	0		RDN37-1	1545	G	2758	581	1
RDN37-1	1546	G	1103	172	0		RDN37-1	1546	G	2695	535	0
RDN37-1	1547	A	838	34	0		RDN37-1	1547	A	1960	186	0
RDN37-1	1548	C	698	41	7		RDN37-1	1548	C	1849	64	0
RDN37-1	1549	C	599	20	3		RDN37-1	1549	C	2305	41	0
RDN37-1	1550	A	383	11	2		RDN37-1	1550	A	1793	34	0
RDN37-1	1551	T	383	4	0		RDN37-1	1551	T	1919	22	0
RDN37-1	1552	C	532	10	0		RDN37-1	1552	C	1923	38	0
RDN37-1	1553	G	532	2	0		RDN37-1	1553	G	2171	59	0
RDN37-1	1554	T	767	13	1		RDN37-1	1554	T	3359	40	0
RDN37-1	1555	A	757	22	28		RDN37-1	1555	A	3484	111	6
RDN37-1	1556	A	757	15	0		RDN37-1	1556	A	3860	135	0
RDN37-1	1557	T	800	24	10		RDN37-1	1557	T	3858	257	0
RDN37-1	1558	G	795	6	0		RDN37-1	1558	G	3794	40	0
RDN37-1	1559	A	783	7	0		RDN37-1	1559	A	3779	116	0
RDN37-1	1560	T	783	4	0		RDN37-1	1560	T	4095	34	0
RDN37-1	1561	T	802	12	0		RDN37-1	1561	T	4096	41	0
RDN37-1	1562	A	660	1	0		RDN37-1	1562	A	4323	145	0
RDN37-1	1563	A	662	5	0		RDN37-1	1563	A	4226	73	0
RDN37-1	1564	T	665	3	0		RDN37-1	1564	T	4213	19	0
RDN37-1	1565	A	665	6	0		RDN37-1	1565	A	4213	63	0
RDN37-1	1566	G	665	4	0		RDN37-1	1566	G	4213	57	1
RDN37-1	1567	G	665	11	0		RDN37-1	1567	G	4211	87	0
RDN37-1	1568	G	665	14	0		RDN37-1	1568	G	4211	61	0
RDN37-1	1569	A	665	8	0		RDN37-1	1569	A	4210	60	0
RDN37-1	1570	C	670	10	0		RDN37-1	1570	C	4210	48	0
RDN37-1	1571	G	670	5	0		RDN37-1	1571	G	4207	46	0
RDN37-1	1572	G	670	5	0		RDN37-1	1572	G	3791	27	0
RDN37-1	1573	T	670	25	0		RDN37-1	1573	T	3789	134	0
RDN37-1	1574	C	650	23	0		RDN37-1	1574	C	3788	61	0
RDN37-1	1575	G	632	15	3		RDN37-1	1575	G	3786	43	9
RDN37-1	1576	G	556	14	0		RDN37-1	1576	G	3786	70	0
RDN37-1	1577	G	545	11	0		RDN37-1	1577	G	3538	71	0
RDN37-1	1578	G	546	10	0		RDN37-1	1578	G	3538	60	0
RDN37-1	1579	G	546	4	0		RDN37-1	1579	G	3307	43	0
RDN37-1	1580	C	637	36	0		RDN37-1	1580	C	3092	129	0
RDN37-1	1581	A	455	25	0		RDN37-1	1581	A	1706	100	0
RDN37-1	1582	T	465	2	0		RDN37-1	1582	T	1705	27	0
RDN37-1	1583	C	1616	33	0		RDN37-1	1583	C	2784	84	0
RDN37-1	1584	A	1374	42	0		RDN37-1	1584	A	1575	42	0
RDN37-1	1585	G	1374	2	0		RDN37-1	1585	G	1575	9	0
RDN37-1	1586	T	3423	81	0		RDN37-1	1586	T	2085	43	0
RDN37-1	1587	A	3402	70	0		RDN37-1	1587	A	1769	29	0
RDN37-1	1588	T	3539	46	0		RDN37-1	1588	T	1769	29	1
RDN37-1	1589	T	3575	47	0		RDN37-1	1589	T	1770	33	0
RDN37-1	1590	C	10834	35	0		RDN37-1	1590	C	4529	14	0
RDN37-1	1591	A	10921	346	0		RDN37-1	1591	A	4531	108	0
RDN37-1	1592	A	11022	107	0		RDN37-1	1592	A	4530	94	0
RDN37-1	1593	T	11020	165	0		RDN37-1	1593	T	4520	81	0
RDN37-1	1594	T	11115	192	0		RDN37-1	1594	T	4518	96	0
RDN37-1	1595	G	11183	62	0		RDN37-1	1595	G	4516	31	0
RDN37-1	1596	T	11207	456	0		RDN37-1	1596	T	4515	94	0
RDN37-1	1597	C	15243	148	0		RDN37-1	1597	C	6407	50	0
RDN37-1	1598	A	15637	528	0		RDN37-1	1598	A	6406	183	0
RDN37-1	1599	G	15723	81	0		RDN37-1	1599	G	6424	42	0
RDN37-1	1600	A	15888	452	1		RDN37-1	1600	A	6424	146	0
RDN37-1	1601	G	15888	97	0		RDN37-1	1601	G	6741	49	0
RDN37-1	1602	G	16614	200	0		RDN37-1	1602	G	6742	53	0
RDN37-1	1603	T	20847	1276	1		RDN37-1	1603	T	8377	242	2
RDN37-1	1604	G	21348	139	1		RDN37-1	1604	G	8252	30	0
RDN37-1	1605	A	21465	1051	6		RDN37-1	1605	A	8241	275	0
RDN37-1	1606	A	21561	732	0		RDN37-1	1606	A	8241	190	0
RDN37-1	1607	A	22069	541	0		RDN37-1	1607	A	8241	156	0
RDN37-1	1608	T	22301	256	8		RDN37-1	1608	T	8244	89	0
RDN37-1	1609	T	22451	307	0		RDN37-1	1609	T	8596	123	0
RDN37-1	1610	C	22451	590	16		RDN37-1	1610	C	8594	144	2
RDN37-1	1611	T	22453	360	987		RDN37-1	1611	T	8276	119	496
RDN37-1	1612	T	22451	345	20		RDN37-1	1612	T	8271	292	4
RDN37-1	1613	G	22344	924	144		RDN37-1	1613	G	8268	82	1
RDN37-1	1614	G	22342	613	0		RDN37-1	1614	G	8265	278	0
RDN37-1	1615	A	22250	1034	1		RDN37-1	1615	A	8128	232	0
RDN37-1	1616	T	22004	279	14		RDN37-1	1616	T	8122	94	5
RDN37-1	1617	T	21356	229	0		RDN37-1	1617	T	7609	110	0
RDN37-1	1618	T	21024	270	0		RDN37-1	1618	T	7549	109	0
RDN37-1	1619	A	16400	348	1		RDN37-1	1619	A	5863	81	0
RDN37-1	1620	T	16333	184	3		RDN37-1	1620	T	5856	81	0
RDN37-1	1621	T	16295	224	0		RDN37-1	1621	T	5852	91	0
RDN37-1	1622	G	16008	1406	3		RDN37-1	1622	G	5847	378	0
RDN37-1	1623	A	15640	1028	0		RDN37-1	1623	A	5588	193	0
RDN37-1	1624	A	15372	1009	0		RDN37-1	1624	A	5587	258	0
RDN37-1	1625	G	14864	1210	1		RDN37-1	1625	G	5038	369	0
RDN37-1	1626	A	14430	822	2		RDN37-1	1626	A	4630	177	0
RDN37-1	1627	C	13526	1115	0		RDN37-1	1627	C	4627	158	0
RDN37-1	1628	T	12563	201	0		RDN37-1	1628	T	4616	64	0
RDN37-1	1629	A	4136	334	12		RDN37-1	1629	A	2125	255	0
RDN37-1	1630	A	4044	273	32		RDN37-1	1630	A	1799	231	0
RDN37-1	1631	C	3975	524	32		RDN37-1	1631	C	1789	264	0
RDN37-1	1632	T	3125	45	30		RDN37-1	1632	T	709	11	0
RDN37-1	1633	A	750	134	2		RDN37-1	1633	A	160	52	1
RDN37-1	1634	C	649	133	48		RDN37-1	1634	C	122	48	0
RDN37-1	1635	T	620	23	0		RDN37-1	1635	T	113	5	0
RDN37-1	1636	G	558	42	0		RDN37-1	1636	G	98	30	0
RDN37-1	1637	C	548	25	0		RDN37-1	1637	C	86	13	0
RDN37-1	1638	G	507	16	0		RDN37-1	1638	G	52	7	0
RDN37-1	1639	A	489	35	0		RDN37-1	1639	A	37	13	0
RDN37-1	1640	A	469	20	0		RDN37-1	1640	A	27	1	0
RDN37-1	1641	A	461	13	0		RDN37-1	1641	A	23	1	0
RDN37-1	1642	G	461	16	0		RDN37-1	1642	G	22	1	0
RDN37-1	1643	C	558	18	0		RDN37-1	1643	C	87	2	0
RDN37-1	1644	A	445	12	0		RDN37-1	1644	A	83	4	0
RDN37-1	1645	T	445	7	18		RDN37-1	1645	T	82	3	0
RDN37-1	1646	T	445	9	0		RDN37-1	1646	T	82	1	0
RDN37-1	1647	T	445	25	0		RDN37-1	1647	T	79	1	0
RDN37-1	1648	G	445	8	0		RDN37-1	1648	G	77	0	0
RDN37-1	1649	C	440	18	0		RDN37-1	1649	C	77	0	0
RDN37-1	1650	C	487	9	0		RDN37-1	1650	C	77	0	0
RDN37-1	1651	A	487	21	0		RDN37-1	1651	A	77	1	0
RDN37-1	1652	A	486	16	0		RDN37-1	1652	A	77	0	0
RDN37-1	1653	G	481	4	0		RDN37-1	1653	G	76	0	0
RDN37-1	1654	G	470	8	0		RDN37-1	1654	G	73	0	0
RDN37-1	1655	A	466	19	0		RDN37-1	1655	A	73	0	0
RDN37-1	1656	C	466	9	0		RDN37-1	1656	C	71	1	0
RDN37-1	1657	G	372	1	0		RDN37-1	1657	G	71	1	0
RDN37-1	1658	T	371	22	0		RDN37-1	1658	T	71	2	0
RDN37-1	1659	T	341	8	0		RDN37-1	1659	T	71	1	0
RDN37-1	1660	T	341	4	0		RDN37-1	1660	T	71	0	0
RDN37-1	1661	T	338	6	0		RDN37-1	1661	T	71	0	0
RDN37-1	1662	C	315	8	0		RDN37-1	1662	C	71	1	0
RDN37-1	1663	A	297	14	0		RDN37-1	1663	A	71	1	0
RDN37-1	1664	T	297	2	0		RDN37-1	1664	T	71	0	0
RDN37-1	1665	T	360	4	0		RDN37-1	1665	T	75	0	0
RDN37-1	1666	A	360	10	0		RDN37-1	1666	A	75	0	0
RDN37-1	1667	A	360	14	0		RDN37-1	1667	A	75	2	0
RDN37-1	1668	T	359	3	0		RDN37-1	1668	T	75	0	0
RDN37-1	1669	C	814	20	0		RDN37-1	1669	C	472	1	0
RDN37-1	1670	A	751	34	0		RDN37-1	1670	A	472	9	4
RDN37-1	1671	A	751	11	0		RDN37-1	1671	A	472	10	0
RDN37-1	1672	G	763	16	0		RDN37-1	1672	G	472	4	0
RDN37-1	1673	A	763	23	0		RDN37-1	1673	A	472	25	0
RDN37-1	1674	A	763	19	0		RDN37-1	1674	A	472	5	0
RDN37-1	1675	C	907	14	0		RDN37-1	1675	C	472	4	0
RDN37-1	1676	G	838	9	0		RDN37-1	1676	G	472	5	1
RDN37-1	1677	A	838	19	0		RDN37-1	1677	A	472	8	0
RDN37-1	1678	A	837	17	0		RDN37-1	1678	A	472	10	0
RDN37-1	1679	A	835	12	0		RDN37-1	1679	A	472	15	0
RDN37-1	1680	G	777	1	0		RDN37-1	1680	G	472	6	0
RDN37-1	1681	T	742	48	0		RDN37-1	1681	T	472	15	28
RDN37-1	1682	T	2137	9	0		RDN37-1	1682	T	5805	7	0
RDN37-1	1683	A	2320	89	0		RDN37-1	1683	A	5821	97	0
RDN37-1	1684	G	2309	43	60		RDN37-1	1684	G	5817	26	0
RDN37-1	1685	G	2375	15	0		RDN37-1	1685	G	5817	18	0
RDN37-1	1686	G	2372	23	0		RDN37-1	1686	G	5817	16	0
RDN37-1	1687	G	2357	302	0		RDN37-1	1687	G	5817	680	0
RDN37-1	1688	A	2357	23	0		RDN37-1	1688	A	5817	115	0
RDN37-1	1689	T	2326	54	0		RDN37-1	1689	T	5814	107	0
RDN37-1	1690	C	2523	37	0		RDN37-1	1690	C	5814	52	0
RDN37-1	1691	G	2460	8	0		RDN37-1	1691	G	5813	28	0
RDN37-1	1692	A	2448	52	0		RDN37-1	1692	A	6039	86	1
RDN37-1	1693	A	2446	37	0		RDN37-1	1693	A	6033	104	0
RDN37-1	1694	G	2514	11	0		RDN37-1	1694	G	6471	308	0
RDN37-1	1695	A	2470	50	0		RDN37-1	1695	A	6446	98	0
RDN37-1	1696	T	2470	72	0		RDN37-1	1696	T	6445	509	0
RDN37-1	1697	G	2470	15	0		RDN37-1	1697	G	6445	22	0
RDN37-1	1698	A	2470	41	0		RDN37-1	1698	A	6445	284	0
RDN37-1	1699	T	2468	39	21		RDN37-1	1699	T	6445	85	0
RDN37-1	1700	C	2522	162	0		RDN37-1	1700	C	6448	68	0
RDN37-1	1701	A	2048	37	0		RDN37-1	1701	A	5583	129	0
RDN37-1	1702	G	2028	17	0		RDN37-1	1702	G	5583	27	0
RDN37-1	1703	A	1971	41	0		RDN37-1	1703	A	5583	108	0
RDN37-1	1704	T	1950	138	0		RDN37-1	1704	T	5291	55	0
RDN37-1	1705	A	1093	12	3		RDN37-1	1705	A	3651	58	0
RDN37-1	1706	C	1086	12	3		RDN37-1	1706	C	3412	45	0
RDN37-1	1707	C	955	38	0		RDN37-1	1707	C	2818	62	0
RDN37-1	1708	G	942	9	0		RDN37-1	1708	G	2815	34	0
RDN37-1	1709	T	942	33	0		RDN37-1	1709	T	2555	108	0
RDN37-1	1710	C	924	24	0		RDN37-1	1710	C	2316	69	0
RDN37-1	1711	G	815	4	0		RDN37-1	1711	G	1668	19	1
RDN37-1	1712	T	770	29	0		RDN37-1	1712	T	1666	63	0
RDN37-1	1713	A	195	9	0		RDN37-1	1713	A	791	24	0
RDN37-1	1714	G	194	4	0		RDN37-1	1714	G	631	14	0
RDN37-1	1715	T	194	8	0		RDN37-1	1715	T	627	12	0
RDN37-1	1716	C	193	9	0		RDN37-1	1716	C	627	21	0
RDN37-1	1717	T	101	1	0		RDN37-1	1717	T	626	7	0
RDN37-1	1718	T	101	2	0		RDN37-1	1718	T	748	4	0
RDN37-1	1719	A	51	1	0		RDN37-1	1719	A	279	6	0
RDN37-1	1720	A	51	2	0		RDN37-1	1720	A	276	16	0
RDN37-1	1721	C	51	2	0		RDN37-1	1721	C	149	6	0
RDN37-1	1722	C	51	4	0		RDN37-1	1722	C	151	4	0
RDN37-1	1723	A	3	1	1		RDN37-1	1723	A	151	15	0
RDN37-1	1724	T	3	0	1		RDN37-1	1724	T	151	0	0
RDN37-1	1725	A	3	2	1		RDN37-1	1725	A	147	1	0
RDN37-1	1726	A	3	2	0		RDN37-1	1726	A	146	8	0
RDN37-1	1727	A	3	0	0		RDN37-1	1727	A	144	5	0
RDN37-1	1728	C	3	3	0		RDN37-1	1728	C	144	125	0
RDN37-1	1729	T	89	1	0		RDN37-1	1729	T	510	9	0
RDN37-1	1730	A	89	1	0		RDN37-1	1730	A	509	18	0
RDN37-1	1731	T	142	1	0		RDN37-1	1731	T	939	10	0
RDN37-1	1732	G	151	0	0		RDN37-1	1732	G	931	7	0
RDN37-1	1733	C	176	1	0		RDN37-1	1733	C	925	11	0
RDN37-1	1734	C	930	2	0		RDN37-1	1734	C	925	8	0
RDN37-1	1735	G	935	1	0		RDN37-1	1735	G	925	5	0
RDN37-1	1736	A	938	2	0		RDN37-1	1736	A	925	7	0
RDN37-1	1737	C	1324	5	0		RDN37-1	1737	C	925	16	0
RDN37-1	1738	T	3051	4	0		RDN37-1	1738	T	3028	7	0
RDN37-1	1739	A	3072	129	0		RDN37-1	1739	A	3030	33	0
RDN37-1	1740	G	3072	25	1		RDN37-1	1740	G	3030	9	0
RDN37-1	1741	G	3132	20	0		RDN37-1	1741	G	3030	9	0
RDN37-1	1742	G	3162	6	0		RDN37-1	1742	G	3030	8	0
RDN37-1	1743	A	3162	32	0		RDN37-1	1743	A	3030	38	0
RDN37-1	1744	T	3162	30	0		RDN37-1	1744	T	3030	27	0
RDN37-1	1745	C	3162	32	0		RDN37-1	1745	C	3030	22	0
RDN37-1	1746	G	3162	8	0		RDN37-1	1746	G	3028	18	0
RDN37-1	1747	G	3162	3	0		RDN37-1	1747	G	3028	6	0
RDN37-1	1748	G	3162	4	0		RDN37-1	1748	G	3026	3	0
RDN37-1	1749	T	3162	102	7		RDN37-1	1749	T	3025	63	0
RDN37-1	1750	G	3162	7	163		RDN37-1	1750	G	3025	11	0
RDN37-1	1751	G	3162	6	0		RDN37-1	1751	G	3022	8	0
RDN37-1	1752	T	3162	148	10		RDN37-1	1752	T	3022	69	0
RDN37-1	1753	G	3162	37	0		RDN37-1	1753	G	3022	17	0
RDN37-1	1754	T	3161	60	0		RDN37-1	1754	T	2904	34	9
RDN37-1	1755	T	3106	29	0		RDN37-1	1755	T	2897	17	0
RDN37-1	1756	T	3093	29	0		RDN37-1	1756	T	2895	28	0
RDN37-1	1757	T	2831	4	0		RDN37-1	1757	T	2580	13	0
RDN37-1	1758	T	2814	17	0		RDN37-1	1758	T	2580	20	0
RDN37-1	1759	T	2712	83	0		RDN37-1	1759	T	2579	19	0
RDN37-1	1760	T	2547	6	0		RDN37-1	1760	T	3290	9	0
RDN37-1	1761	A	998	299	0		RDN37-1	1761	A	2072	535	0
RDN37-1	1762	A	725	16	0		RDN37-1	1762	A	1573	40	0
RDN37-1	1763	T	824	5	0		RDN37-1	1763	T	1561	13	0
RDN37-1	1764	G	841	19	0		RDN37-1	1764	G	1559	101	0
RDN37-1	1765	A	826	5	0		RDN37-1	1765	A	964	15	0
RDN37-1	1766	C	779	6	0		RDN37-1	1766	C	963	6	1
RDN37-1	1767	C	756	13	0		RDN37-1	1767	C	963	8	0
RDN37-1	1768	C	775	5	0		RDN37-1	1768	C	962	6	0
RDN37-1	1769	A	775	8	0		RDN37-1	1769	A	960	15	0
RDN37-1	1770	C	773	12	0		RDN37-1	1770	C	960	6	0
RDN37-1	1771	T	773	22	0		RDN37-1	1771	T	960	24	0
RDN37-1	1772	C	773	10	0		RDN37-1	1772	C	960	16	0
RDN37-1	1773	G	773	13	0		RDN37-1	1773	G	960	21	0
RDN37-1	1774	G	773	15	0		RDN37-1	1774	G	960	12	0
RDN37-1	1775	C	773	9	0		RDN37-1	1775	C	960	19	0
RDN37-1	1776	A	563	17	0		RDN37-1	1776	A	960	25	0
RDN37-1	1777	C	563	5	0		RDN37-1	1777	C	958	13	0
RDN37-1	1778	C	558	8	0		RDN37-1	1778	C	957	11	0
RDN37-1	1779	T	552	26	0		RDN37-1	1779	T	911	20	2
RDN37-1	1780	T	748	24	0		RDN37-1	1780	T	1372	149	0
RDN37-1	1781	A	748	28	0		RDN37-1	1781	A	1372	32	0
RDN37-1	1782	C	1315	27	0		RDN37-1	1782	C	1418	13	0
RDN37-1	1783	G	1253	4	0		RDN37-1	1783	G	1414	11	0
RDN37-1	1784	A	1246	28	0		RDN37-1	1784	A	1671	57	0
RDN37-1	1785	G	1165	2	0		RDN37-1	1785	G	1670	11	0
RDN37-1	1786	A	1165	44	1		RDN37-1	1786	A	1669	79	1
RDN37-1	1787	A	1165	27	0		RDN37-1	1787	A	1772	321	0
RDN37-1	1788	A	1153	19	0		RDN37-1	1788	A	1771	57	0
RDN37-1	1789	T	1168	28	0		RDN37-1	1789	T	1669	42	0
RDN37-1	1790	C	2118	41	0		RDN37-1	1790	C	5204	17	0
RDN37-1	1791	A	1955	75	0		RDN37-1	1791	A	4751	85	0
RDN37-1	1792	A	1955	24	0		RDN37-1	1792	A	5006	101	0
RDN37-1	1793	A	1953	25	0		RDN37-1	1793	A	5008	79	0
RDN37-1	1794	G	2134	7	0		RDN37-1	1794	G	5008	14	0
RDN37-1	1795	T	2171	135	6		RDN37-1	1795	T	5624	145	0
RDN37-1	1796	C	2345	29	2		RDN37-1	1796	C	5656	25	1
RDN37-1	1797	T	2481	76	162		RDN37-1	1797	T	5656	223	363
RDN37-1	1798	T	2946	31	0		RDN37-1	1798	T	5656	74	99
RDN37-1	1799	T	3360	44	0		RDN37-1	1799	T	5932	250	0
RDN37-1	1800	G	3360	24	1		RDN37-1	1800	G	5933	25	1
RDN37-1	1801	G	3360	35	0		RDN37-1	1801	G	5932	106	0
RDN37-1	1802	G	3360	26	0		RDN37-1	1802	G	5931	33	0
RDN37-1	1803	T	3369	210	3		RDN37-1	1803	T	5930	174	0
RDN37-1	1804	T	3379	48	3		RDN37-1	1804	T	5929	65	0
RDN37-1	1805	C	3370	64	3		RDN37-1	1805	C	6031	53	0
RDN37-1	1806	T	3763	43	1		RDN37-1	1806	T	6034	81	2
RDN37-1	1807	G	3787	35	35		RDN37-1	1807	G	6035	64	167
RDN37-1	1808	G	4136	88	1		RDN37-1	1808	G	6252	213	0
RDN37-1	1809	G	4218	97	0		RDN37-1	1809	G	6252	151	0
RDN37-1	1810	G	4183	83	0		RDN37-1	1810	G	6247	103	0
RDN37-1	1811	G	4370	57	0		RDN37-1	1811	G	5827	97	0
RDN37-1	1812	G	4314	27	0		RDN37-1	1812	G	5815	81	0
RDN37-1	1813	A	4510	204	5		RDN37-1	1813	A	5725	240	6
RDN37-1	1814	G	4456	9	7		RDN37-1	1814	G	5682	56	0
RDN37-1	1815	T	6648	77	0		RDN37-1	1815	T	8754	86	0
RDN37-1	1816	A	5777	104	0		RDN37-1	1816	A	6090	104	0
RDN37-1	1817	T	5781	103	0		RDN37-1	1817	T	6087	242	0
RDN37-1	1818	G	5802	123	18		RDN37-1	1818	G	6079	718	5
RDN37-1	1819	G	6101	117	0		RDN37-1	1819	G	5921	55	0
RDN37-1	1820	T	6113	173	0		RDN37-1	1820	T	5925	109	0
RDN37-1	1821	C	6397	223	0		RDN37-1	1821	C	5413	109	0
RDN37-1	1822	G	6394	74	29		RDN37-1	1822	G	5413	56	0
RDN37-1	1823	C	8144	1050	0		RDN37-1	1823	C	5702	792	3
RDN37-1	1824	A	8659	207	12		RDN37-1	1824	A	5213	115	0
RDN37-1	1825	A	8696	206	0		RDN37-1	1825	A	5212	115	0
RDN37-1	1826	G	8697	1063	354		RDN37-1	1826	G	5212	27	0
RDN37-1	1827	G	8601	77	0		RDN37-1	1827	G	5210	169	0
RDN37-1	1828	C	8533	2243	1288		RDN37-1	1828	C	5210	137	0
RDN37-1	1829	T	8511	162	55		RDN37-1	1829	T	5210	78	0
RDN37-1	1830	G	8487	41	0		RDN37-1	1830	G	5209	22	0
RDN37-1	1831	A	8435	270	1		RDN37-1	1831	A	5204	147	4
RDN37-1	1832	A	8346	304	0		RDN37-1	1832	A	5200	177	0
RDN37-1	1833	A	8052	230	0		RDN37-1	1833	A	4827	138	0
RDN37-1	1834	C	7866	280	0		RDN37-1	1834	C	4815	132	0
RDN37-1	1835	T	6948	88	0		RDN37-1	1835	T	3781	62	1
RDN37-1	1836	T	7166	69	0		RDN37-1	1836	T	4456	40	0
RDN37-1	1837	A	6129	81	11		RDN37-1	1837	A	3015	64	0
RDN37-1	1838	A	6162	100	0		RDN37-1	1838	A	3007	77	0
RDN37-1	1839	A	6145	169	0		RDN37-1	1839	A	3006	98	0
RDN37-1	1840	G	6135	41	0		RDN37-1	1840	G	2997	27	1
RDN37-1	1841	G	5822	66	0		RDN37-1	1841	G	2971	40	0
RDN37-1	1842	A	5648	128	0		RDN37-1	1842	A	2962	93	1
RDN37-1	1843	A	5492	78	0		RDN37-1	1843	A	2962	60	0
RDN37-1	1844	T	5362	155	12		RDN37-1	1844	T	3173	45	0
RDN37-1	1845	T	5261	68	0		RDN37-1	1845	T	3155	52	0
RDN37-1	1846	G	5148	40	0		RDN37-1	1846	G	3154	49	0
RDN37-1	1847	A	5115	124	0		RDN37-1	1847	A	3152	114	0
RDN37-1	1848	C	5091	123	0		RDN37-1	1848	C	3146	97	0
RDN37-1	1849	G	3330	83	0		RDN37-1	1849	G	2450	43	0
RDN37-1	1850	G	3095	65	0		RDN37-1	1850	G	2452	39	0
RDN37-1	1851	A	3058	162	1		RDN37-1	1851	A	2497	83	5
RDN37-1	1852	A	3002	114	0		RDN37-1	1852	A	2497	94	0
RDN37-1	1853	G	2968	48	0		RDN37-1	1853	G	2497	29	0
RDN37-1	1854	G	2823	71	1		RDN37-1	1854	G	2386	62	0
RDN37-1	1855	G	2795	44	7		RDN37-1	1855	G	2385	34	0
RDN37-1	1856	C	2757	203	29		RDN37-1	1856	C	3119	121	0
RDN37-1	1857	A	2007	70	27		RDN37-1	1857	A	2875	105	0
RDN37-1	1858	C	1734	121	11		RDN37-1	1858	C	2660	96	1
RDN37-1	1859	C	1522	84	0		RDN37-1	1859	C	2299	110	0
RDN37-1	1860	A	1107	34	0		RDN37-1	1860	A	1900	55	0
RDN37-1	1861	C	1050	37	2		RDN37-1	1861	C	1890	29	3
RDN37-1	1862	C	1267	35	0		RDN37-1	1862	C	2245	48	0
RDN37-1	1863	A	1064	48	0		RDN37-1	1863	A	1987	53	0
RDN37-1	1864	G	1044	27	0		RDN37-1	1864	G	2219	26	1
RDN37-1	1865	G	991	8	0		RDN37-1	1865	G	2407	14	0
RDN37-1	1866	A	976	47	0		RDN37-1	1866	A	2381	56	0
RDN37-1	1867	G	961	10	0		RDN37-1	1867	G	2381	4	0
RDN37-1	1868	T	958	36	0		RDN37-1	1868	T	2379	84	0
RDN37-1	1869	G	1000	7	1		RDN37-1	1869	G	2379	11	3
RDN37-1	1870	G	1000	13	0		RDN37-1	1870	G	2379	11	0
RDN37-1	1871	A	998	46	0		RDN37-1	1871	A	2376	65	0
RDN37-1	1872	G	952	5	0		RDN37-1	1872	G	2376	18	0
RDN37-1	1873	C	948	62	0		RDN37-1	1873	C	2376	56	17
RDN37-1	1874	C	927	31	0		RDN37-1	1874	C	2371	40	0
RDN37-1	1875	T	955	15	0		RDN37-1	1875	T	2371	36	0
RDN37-1	1876	G	955	24	0		RDN37-1	1876	G	2370	27	0
RDN37-1	1877	C	936	38	0		RDN37-1	1877	C	2370	61	1
RDN37-1	1878	G	977	18	0		RDN37-1	1878	G	2324	19	0
RDN37-1	1879	G	977	8	0		RDN37-1	1879	G	2322	20	0
RDN37-1	1880	C	942	65	1		RDN37-1	1880	C	2319	112	1
RDN37-1	1881	T	932	13	1		RDN37-1	1881	T	2309	54	4
RDN37-1	1882	T	1180	51	0		RDN37-1	1882	T	2598	56	4
RDN37-1	1883	A	902	79	0		RDN37-1	1883	A	1601	129	7
RDN37-1	1884	A	866	36	0		RDN37-1	1884	A	1578	101	4
RDN37-1	1885	T	818	40	0		RDN37-1	1885	T	1572	62	0
RDN37-1	1886	T	811	49	0		RDN37-1	1886	T	1287	39	0
RDN37-1	1887	T	776	9	0		RDN37-1	1887	T	1263	24	0
RDN37-1	1888	G	776	15	0		RDN37-1	1888	G	1259	34	0
RDN37-1	1889	A	739	23	0		RDN37-1	1889	A	1103	35	0
RDN37-1	1890	C	734	22	0		RDN37-1	1890	C	1102	33	0
RDN37-1	1891	T	732	11	40		RDN37-1	1891	T	1098	30	0
RDN37-1	1892	C	821	107	0		RDN37-1	1892	C	1100	30	0
RDN37-1	1893	A	542	16	0		RDN37-1	1893	A	670	17	0
RDN37-1	1894	A	535	3	0		RDN37-1	1894	A	670	18	0
RDN37-1	1895	C	894	80	0		RDN37-1	1895	C	1943	16	0
RDN37-1	1896	A	812	32	0		RDN37-1	1896	A	1943	55	0
RDN37-1	1897	C	1253	16	0		RDN37-1	1897	C	2362	35	1
RDN37-1	1898	G	1348	15	3		RDN37-1	1898	G	2362	26	4
RDN37-1	1899	G	1349	15	0		RDN37-1	1899	G	2360	19	0
RDN37-1	1900	G	1349	8	0		RDN37-1	1900	G	2359	18	0
RDN37-1	1901	G	1349	6	0		RDN37-1	1901	G	2359	11	0
RDN37-1	1902	A	1349	33	1		RDN37-1	1902	A	2357	66	1
RDN37-1	1903	A	1349	26	0		RDN37-1	1903	A	2356	85	0
RDN37-1	1904	A	1314	20	0		RDN37-1	1904	A	2352	46	0
RDN37-1	1905	C	1314	61	1		RDN37-1	1905	C	2050	277	0
RDN37-1	1906	T	1310	88	73		RDN37-1	1906	T	2048	277	0
RDN37-1	1907	C	1330	21	0		RDN37-1	1907	C	2045	241	1
RDN37-1	1908	A	1195	12	0		RDN37-1	1908	A	1832	46	0
RDN37-1	1909	C	1192	22	2		RDN37-1	1909	C	1830	105	1
RDN37-1	1910	C	1255	11	0		RDN37-1	1910	C	1902	35	0
RDN37-1	1911	A	1316	35	0		RDN37-1	1911	A	1895	35	0
RDN37-1	1912	G	1314	15	0		RDN37-1	1912	G	1894	10	4
RDN37-1	1913	G	1302	7	0		RDN37-1	1913	G	1873	14	0
RDN37-1	1914	T	1341	108	0		RDN37-1	1914	T	1869	77	0
RDN37-1	1915	C	1300	21	2		RDN37-1	1915	C	1868	9	1
RDN37-1	1916	C	1170	51	0		RDN37-1	1916	C	2050	17	0
RDN37-1	1917	A	1119	27	0		RDN37-1	1917	A	2050	45	0
RDN37-1	1918	G	1119	13	0		RDN37-1	1918	G	2050	10	0
RDN37-1	1919	A	1119	35	0		RDN37-1	1919	A	2050	47	0
RDN37-1	1920	C	1125	22	0		RDN37-1	1920	C	2050	22	0
RDN37-1	1921	A	686	23	0		RDN37-1	1921	A	897	24	0
RDN37-1	1922	C	906	6	0		RDN37-1	1922	C	995	26	0
RDN37-1	1923	A	750	46	0		RDN37-1	1923	A	657	21	0
RDN37-1	1924	A	750	21	0		RDN37-1	1924	A	656	10	0
RDN37-1	1925	T	1227	26	0		RDN37-1	1925	T	1290	8	0
RDN37-1	1926	A	1220	44	0		RDN37-1	1926	A	1290	28	0
RDN37-1	1927	A	1220	32	0		RDN37-1	1927	A	1290	29	0
RDN37-1	1928	G	1220	5	0		RDN37-1	1928	G	1290	6	0
RDN37-1	1929	G	1220	6	0		RDN37-1	1929	G	1290	18	0
RDN37-1	1930	A	1220	22	0		RDN37-1	1930	A	1290	15	0
RDN37-1	1931	T	1220	28	0		RDN37-1	1931	T	1289	38	1
RDN37-1	1932	T	1373	25	0		RDN37-1	1932	T	1286	21	0
RDN37-1	1933	G	1373	3	0		RDN37-1	1933	G	1285	9	0
RDN37-1	1934	A	1378	56	0		RDN37-1	1934	A	1285	28	0
RDN37-1	1935	C	1597	65	0		RDN37-1	1935	C	1973	14	0
RDN37-1	1936	A	1576	34	0		RDN37-1	1936	A	1798	33	0
RDN37-1	1937	G	1588	11	0		RDN37-1	1937	G	1629	6	0
RDN37-1	1938	A	1610	52	0		RDN37-1	1938	A	1625	29	0
RDN37-1	1939	T	1610	53	0		RDN37-1	1939	T	1625	19	0
RDN37-1	1940	T	3677	35	0		RDN37-1	1940	T	2815	26	0
RDN37-1	1941	G	3331	48	0		RDN37-1	1941	G	2813	24	0
RDN37-1	1942	A	3304	76	0		RDN37-1	1942	A	2810	42	0
RDN37-1	1943	G	3319	16	0		RDN37-1	1943	G	3144	4	0
RDN37-1	1944	A	3415	105	0		RDN37-1	1944	A	3136	54	1
RDN37-1	1945	G	3326	18	0		RDN37-1	1945	G	3136	4	0
RDN37-1	1946	C	4422	42	19		RDN37-1	1946	C	3124	16	0
RDN37-1	1947	T	4538	41	19		RDN37-1	1947	T	3125	39	0
RDN37-1	1948	C	5027	50	0		RDN37-1	1948	C	4293	12	0
RDN37-1	1949	T	5117	37	1		RDN37-1	1949	T	4292	41	0
RDN37-1	1950	T	5234	42	0		RDN37-1	1950	T	4526	29	0
RDN37-1	1951	T	5263	43	0		RDN37-1	1951	T	4527	73	0
RDN37-1	1952	C	5393	25	0		RDN37-1	1952	C	4527	20	0
RDN37-1	1953	T	5491	32	0		RDN37-1	1953	T	4846	60	0
RDN37-1	1954	T	6189	39	0		RDN37-1	1954	T	5464	38	0
RDN37-1	1955	G	6102	22	0		RDN37-1	1955	G	5464	23	0
RDN37-1	1956	A	6087	194	0		RDN37-1	1956	A	5463	77	2
RDN37-1	1957	T	6129	219	4		RDN37-1	1957	T	5463	41	4
RDN37-1	1958	T	6137	122	0		RDN37-1	1958	T	5534	33	0
RDN37-1	1959	T	6098	75	0		RDN37-1	1959	T	5535	45	0
RDN37-1	1960	T	6185	37	0		RDN37-1	1960	T	6328	27	0
RDN37-1	1961	G	6193	120	0		RDN37-1	1961	G	6327	79	1
RDN37-1	1962	T	6329	163	0		RDN37-1	1962	T	6322	67	2
RDN37-1	1963	G	6303	248	7		RDN37-1	1963	G	6320	263	40
RDN37-1	1964	G	6303	402	0		RDN37-1	1964	G	6320	480	1
RDN37-1	1965	G	6303	486	5		RDN37-1	1965	G	6318	447	3
RDN37-1	1966	T	6298	366	124		RDN37-1	1966	T	6300	68	281
RDN37-1	1967	G	6210	148	121		RDN37-1	1967	G	6297	173	25
RDN37-1	1968	G	6208	380	0		RDN37-1	1968	G	6297	501	0
RDN37-1	1969	T	6207	117	5		RDN37-1	1969	T	6297	84	0
RDN37-1	1970	G	6221	310	2		RDN37-1	1970	G	6293	425	35
RDN37-1	1971	G	6133	494	0		RDN37-1	1971	G	6289	618	0
RDN37-1	1972	T	6100	81	0		RDN37-1	1972	T	6162	93	0
RDN37-1	1973	G	5866	329	1		RDN37-1	1973	G	6156	484	0
RDN37-1	1974	C	5910	652	1		RDN37-1	1974	C	6128	390	0
RDN37-1	1975	A	1081	115	2		RDN37-1	1975	A	2119	102	0
RDN37-1	1976	T	1064	7	0		RDN37-1	1976	T	2086	25	0
RDN37-1	1977	G	1064	49	0		RDN37-1	1977	G	2086	94	0
RDN37-1	1978	G	1051	54	0		RDN37-1	1978	G	2029	156	0
RDN37-1	1979	C	1034	73	1		RDN37-1	1979	C	2018	97	1
RDN37-1	1980	C	883	57	5		RDN37-1	1980	C	1946	85	0
RDN37-1	1981	G	630	8	6		RDN37-1	1981	G	1943	39	2
RDN37-1	1982	T	617	21	2		RDN37-1	1982	T	1695	29	3
RDN37-1	1983	T	621	6	0		RDN37-1	1983	T	1694	24	3
RDN37-1	1984	C	615	146	10		RDN37-1	1984	C	1505	433	44
RDN37-1	1985	T	559	18	0		RDN37-1	1985	T	1459	17	0
RDN37-1	1986	T	1289	46	0		RDN37-1	1986	T	2907	22	0
RDN37-1	1987	A	1015	100	14		RDN37-1	1987	A	1873	279	106
RDN37-1	1988	G	995	36	11		RDN37-1	1988	G	1949	263	105
RDN37-1	1989	T	999	38	0		RDN37-1	1989	T	1908	17	0
[truncated: 4,869 more rows]

## Sheet: 18S rRNA
# /usr/local/bin/pyPileup.py -f Dhr1_1.novo -g genes2.list -v							# /usr/local/bin/pyPileup.py -f Dhr1_2.novo -g genes2.list -v
# Sat Jun 15 14:00:20 2013							# Sat Jun 15 14:01:02 2013
# align quality threshold:	0						# align quality threshold:	0
# align score threshold:	0						# align score threshold:	0
# read length threshold:	1000		Dataset 1				# read length threshold:	1000				Dataset 2
# total number of reads:	1028524						# total number of reads:	1327323
# total number of mapped reads:	1028523						# total number of mapped reads:	1327322
# total number paired reads:	0						# total number paired reads:	0
# total number single reads:	1028523						# total number single reads:	1327322
# total sense RDN18-1 reads found:	149324						# total sense RDN18-1 reads found:	173822
# gene	position	nucleotide	hits	substitutions	deletions		# gene	position	nucleotide	hits	substitutions	deletions
RDN18-1	1	T	399	0	0		RDN18-1	1	T	5	0	0
RDN18-1	2	A	399	3	0		RDN18-1	2	A	5	0	0
RDN18-1	3	T	399	13	0		RDN18-1	3	T	5	0	0
RDN18-1	4	C	432	3	0		RDN18-1	4	C	5	0	0
RDN18-1	5	T	432	0	0		RDN18-1	5	T	5	0	0
RDN18-1	6	G	432	1	0		RDN18-1	6	G	5	0	0
RDN18-1	7	G	432	1	0		RDN18-1	7	G	5	0	0
RDN18-1	8	T	432	9	0		RDN18-1	8	T	5	0	0
RDN18-1	9	T	432	4	0		RDN18-1	9	T	5	0	0
RDN18-1	10	G	432	19	0		RDN18-1	10	G	7	2	0
RDN18-1	11	A	432	2	0		RDN18-1	11	A	7	0	0
RDN18-1	12	T	446	3	0		RDN18-1	12	T	7	0	0
RDN18-1	13	C	446	5	0		RDN18-1	13	C	7	0	0
RDN18-1	14	C	446	4	0		RDN18-1	14	C	7	0	0
RDN18-1	15	T	446	3	0		RDN18-1	15	T	7	0	0
RDN18-1	16	G	421	10	0		RDN18-1	16	G	7	0	0
RDN18-1	17	C	421	5	0		RDN18-1	17	C	7	0	0
RDN18-1	18	C	421	8	0		RDN18-1	18	C	7	0	0
RDN18-1	19	A	394	8	12		RDN18-1	19	A	7	0	0
RDN18-1	20	G	368	4	0		RDN18-1	20	G	7	0	0
RDN18-1	21	T	322	7	0		RDN18-1	21	T	7	0	0
RDN18-1	22	A	294	2	0		RDN18-1	22	A	7	0	0
RDN18-1	23	G	294	3	0		RDN18-1	23	G	7	0	0
RDN18-1	24	T	294	2	0		RDN18-1	24	T	7	0	0
RDN18-1	25	C	308	26	0		RDN18-1	25	C	9	2	0
RDN18-1	26	A	120	0	0		RDN18-1	26	A	8	0	0
RDN18-1	27	T	120	0	0		RDN18-1	27	T	8	0	0
RDN18-1	28	A	120	0	0		RDN18-1	28	A	8	0	0
RDN18-1	29	T	120	0	0		RDN18-1	29	T	8	0	0
RDN18-1	30	G	120	0	0		RDN18-1	30	G	8	0	0
RDN18-1	31	C	120	1	0		RDN18-1	31	C	8	0	0
RDN18-1	32	T	120	1	0		RDN18-1	32	T	8	1	0
RDN18-1	33	T	120	0	0		RDN18-1	33	T	8	0	0
RDN18-1	34	G	120	1	0		RDN18-1	34	G	8	0	0
RDN18-1	35	T	120	1	0		RDN18-1	35	T	6	0	0
RDN18-1	36	C	120	2	0		RDN18-1	36	C	6	0	0
RDN18-1	37	T	120	0	0		RDN18-1	37	T	6	0	0
RDN18-1	38	C	216	0	0		RDN18-1	38	C	6	0	0
RDN18-1	39	A	157	3	0		RDN18-1	39	A	4	0	0
RDN18-1	40	A	157	0	0		RDN18-1	40	A	4	0	0
RDN18-1	41	A	157	1	0		RDN18-1	41	A	4	0	0
RDN18-1	42	G	157	1	0		RDN18-1	42	G	4	0	0
RDN18-1	43	A	157	3	0		RDN18-1	43	A	2	0	0
RDN18-1	44	T	157	1	62		RDN18-1	44	T	2	0	0
RDN18-1	45	T	157	35	0		RDN18-1	45	T	2	0	0
RDN18-1	46	A	97	0	0		RDN18-1	46	A	2	0	0
RDN18-1	47	A	97	0	0		RDN18-1	47	A	2	0	0
RDN18-1	48	G	97	0	0		RDN18-1	48	G	2	0	0
RDN18-1	49	C	97	0	0		RDN18-1	49	C	2	0	0
RDN18-1	50	C	97	1	0		RDN18-1	50	C	2	0	0
RDN18-1	51	A	96	2	0		RDN18-1	51	A	2	0	0
RDN18-1	52	T	96	2	0		RDN18-1	52	T	2	1	0
RDN18-1	53	G	96	0	0		RDN18-1	53	G	2	0	0
RDN18-1	54	C	96	2	0		RDN18-1	54	C	2	0	0
RDN18-1	55	A	96	4	0		RDN18-1	55	A	0	0	0
RDN18-1	56	T	96	1	0		RDN18-1	56	T	0	0	0
RDN18-1	57	G	96	1	0		RDN18-1	57	G	0	0	0
RDN18-1	58	T	96	1	0		RDN18-1	58	T	0	0	0
RDN18-1	59	C	96	2	0		RDN18-1	59	C	0	0	0
RDN18-1	60	T	116	0	0		RDN18-1	60	T	0	0	0
RDN18-1	61	A	82	2	0		RDN18-1	61	A	0	0	0
RDN18-1	62	A	82	3	0		RDN18-1	62	A	0	0	0
RDN18-1	63	G	82	0	0		RDN18-1	63	G	0	0	0
RDN18-1	64	T	82	4	0		RDN18-1	64	T	0	0	0
RDN18-1	65	A	82	2	0		RDN18-1	65	A	0	0	0
RDN18-1	66	T	82	0	0		RDN18-1	66	T	0	0	0
RDN18-1	67	A	82	0	0		RDN18-1	67	A	0	0	0
RDN18-1	68	A	82	0	0		RDN18-1	68	A	0	0	0
RDN18-1	69	G	82	0	0		RDN18-1	69	G	0	0	0
RDN18-1	70	C	349	1	0		RDN18-1	70	C	523	0	0
RDN18-1	71	A	288	11	0		RDN18-1	71	A	587	8	0
RDN18-1	72	A	288	0	0		RDN18-1	72	A	587	4	0
RDN18-1	73	T	288	2	0		RDN18-1	73	T	587	67	0
RDN18-1	74	T	288	5	0		RDN18-1	74	T	587	8	0
RDN18-1	75	T	348	3	9		RDN18-1	75	T	587	4	0
RDN18-1	76	A	348	2	9		RDN18-1	76	A	587	193	0
RDN18-1	77	T	394	6	0		RDN18-1	77	T	587	0	0
RDN18-1	78	A	394	5	0		RDN18-1	78	A	587	19	0
RDN18-1	79	C	574	3	0		RDN18-1	79	C	1327	1	0
RDN18-1	80	A	574	1	0		RDN18-1	80	A	1327	21	0
RDN18-1	81	G	574	2	0		RDN18-1	81	G	1327	4	0
RDN18-1	82	T	574	18	0		RDN18-1	82	T	1327	24	0
RDN18-1	83	G	554	3	0		RDN18-1	83	G	1586	1	0
RDN18-1	84	A	554	6	0		RDN18-1	84	A	1586	25	0
RDN18-1	85	A	554	5	0		RDN18-1	85	A	1586	26	0
RDN18-1	86	A	554	6	0		RDN18-1	86	A	1586	23	0
RDN18-1	87	C	554	4	0		RDN18-1	87	C	1586	7	0
RDN18-1	88	T	554	12	0		RDN18-1	88	T	1586	15	0
RDN18-1	89	G	554	7	0		RDN18-1	89	G	1586	201	0
RDN18-1	90	C	554	25	0		RDN18-1	90	C	1588	13	0
RDN18-1	91	G	554	28	0		RDN18-1	91	G	1588	4	0
RDN18-1	92	A	554	14	1		RDN18-1	92	A	1588	31	2
RDN18-1	93	A	554	15	0		RDN18-1	93	A	1588	26	0
RDN18-1	94	T	554	5	0		RDN18-1	94	T	1588	20	0
RDN18-1	95	G	309	2	1		RDN18-1	95	G	1395	10	0
RDN18-1	96	G	308	1	0		RDN18-1	96	G	1395	17	0
RDN18-1	97	C	308	6	0		RDN18-1	97	C	1395	30	0
RDN18-1	98	T	285	3	0		RDN18-1	98	T	1394	25	0
RDN18-1	99	C	285	6	0		RDN18-1	99	C	1395	14	0
RDN18-1	100	A	143	5	0		RDN18-1	100	A	998	33	0
RDN18-1	101	T	143	1	0		RDN18-1	101	T	998	11	0
RDN18-1	102	T	147	21	0		RDN18-1	102	T	999	13	0
RDN18-1	103	A	116	5	0		RDN18-1	103	A	275	11	1
RDN18-1	104	A	116	3	0		RDN18-1	104	A	275	5	0
RDN18-1	105	A	116	1	0		RDN18-1	105	A	273	5	0
RDN18-1	106	T	116	2	0		RDN18-1	106	T	272	4	0
RDN18-1	107	C	267	2	0		RDN18-1	107	C	272	2	0
RDN18-1	108	A	176	3	0		RDN18-1	108	A	271	10	0
RDN18-1	109	G	176	0	0		RDN18-1	109	G	270	5	0
RDN18-1	110	T	176	4	0		RDN18-1	110	T	270	6	0
RDN18-1	111	T	234	1	0		RDN18-1	111	T	270	2	0
RDN18-1	112	A	213	2	0		RDN18-1	112	A	268	11	0
RDN18-1	113	T	213	1	0		RDN18-1	113	T	268	4	0
RDN18-1	114	C	213	5	0		RDN18-1	114	C	268	12	0
RDN18-1	115	G	213	1	0		RDN18-1	115	G	268	21	0
RDN18-1	116	T	213	1	0		RDN18-1	116	T	266	5	0
RDN18-1	117	T	213	1	0		RDN18-1	117	T	263	9	0
RDN18-1	118	T	293	0	0		RDN18-1	118	T	17	0	0
RDN18-1	119	A	293	3	0		RDN18-1	119	A	15	1	0
RDN18-1	120	T	501	2	0		RDN18-1	120	T	15	0	0
RDN18-1	121	T	501	1	0		RDN18-1	121	T	15	0	0
RDN18-1	122	T	501	1	0		RDN18-1	122	T	15	0	0
RDN18-1	123	G	501	3	0		RDN18-1	123	G	15	3	0
RDN18-1	124	A	501	1	0		RDN18-1	124	A	15	3	0
RDN18-1	125	T	553	0	0		RDN18-1	125	T	19	0	0
RDN18-1	126	A	505	4	0		RDN18-1	126	A	19	1	0
RDN18-1	127	G	505	5	7		RDN18-1	127	G	19	4	0
RDN18-1	128	T	505	6	27		RDN18-1	128	T	19	1	0
RDN18-1	129	T	505	1	0		RDN18-1	129	T	13	0	0
RDN18-1	130	C	505	5	0		RDN18-1	130	C	12	0	0
RDN18-1	131	C	447	6	0		RDN18-1	131	C	12	0	0
RDN18-1	132	T	447	34	0		RDN18-1	132	T	12	0	0
RDN18-1	133	T	447	1	0		RDN18-1	133	T	11	0	0
RDN18-1	134	T	571	2	0		RDN18-1	134	T	12	1	0
RDN18-1	135	A	502	6	0		RDN18-1	135	A	12	0	0
RDN18-1	136	C	502	3	0		RDN18-1	136	C	12	0	0
RDN18-1	137	T	841	3	0		RDN18-1	137	T	564	0	0
RDN18-1	138	A	544	13	0		RDN18-1	138	A	562	5	0
RDN18-1	139	C	596	29	0		RDN18-1	139	C	562	4	0
RDN18-1	140	A	596	9	0		RDN18-1	140	A	560	5	0
RDN18-1	141	T	596	4	0		RDN18-1	141	T	560	7	0
RDN18-1	142	G	596	1	0		RDN18-1	142	G	560	0	0
RDN18-1	143	G	679	10	0		RDN18-1	143	G	560	1	0
RDN18-1	144	T	776	28	0		RDN18-1	144	T	808	11	0
RDN18-1	145	A	776	5	0		RDN18-1	145	A	806	3	0
RDN18-1	146	T	890	1	0		RDN18-1	146	T	1127	0	0
RDN18-1	147	A	890	7	0		RDN18-1	147	A	1127	15	0
RDN18-1	148	A	890	11	0		RDN18-1	148	A	1127	13	0
RDN18-1	149	C	890	6	0		RDN18-1	149	C	1130	4	0
RDN18-1	150	T	987	13	0		RDN18-1	150	T	1130	8	0
RDN18-1	151	G	987	2	0		RDN18-1	151	G	1129	1	0
RDN18-1	152	T	983	25	0		RDN18-1	152	T	1129	15	0
RDN18-1	153	G	983	12	0		RDN18-1	153	G	1129	2	0
RDN18-1	154	G	983	7	0		RDN18-1	154	G	1129	3	0
RDN18-1	155	T	983	21	0		RDN18-1	155	T	1129	13	0
RDN18-1	156	A	622	4	0		RDN18-1	156	A	575	5	0
RDN18-1	157	A	622	4	0		RDN18-1	157	A	575	3	0
RDN18-1	158	T	622	3	0		RDN18-1	158	T	575	3	0
RDN18-1	159	T	622	19	0		RDN18-1	159	T	578	9	0
RDN18-1	160	C	622	9	0		RDN18-1	160	C	580	3	0
RDN18-1	161	T	521	2	0		RDN18-1	161	T	580	2	0
RDN18-1	162	A	301	0	0		RDN18-1	162	A	332	4	0
RDN18-1	163	G	301	5	0		RDN18-1	163	G	332	2	0
RDN18-1	164	A	287	5	0		RDN18-1	164	A	332	5	0
RDN18-1	165	G	287	10	0		RDN18-1	165	G	331	5	0
RDN18-1	166	C	267	6	0		RDN18-1	166	C	331	1	0
RDN18-1	167	T	267	7	0		RDN18-1	167	T	331	3	0
RDN18-1	168	A	74	0	0		RDN18-1	168	A	5	0	0
RDN18-1	169	A	74	1	0		RDN18-1	169	A	5	0	0
RDN18-1	170	T	74	1	0		RDN18-1	170	T	5	0	0
RDN18-1	171	A	29	1	0		RDN18-1	171	A	5	0	0
RDN18-1	172	C	189	0	0		RDN18-1	172	C	596	0	0
RDN18-1	173	A	189	9	0		RDN18-1	173	A	596	7	0
RDN18-1	174	T	189	0	0		RDN18-1	174	T	637	6	0
RDN18-1	175	G	189	0	0		RDN18-1	175	G	637	1	0
RDN18-1	176	C	190	5	0		RDN18-1	176	C	637	3	0
RDN18-1	177	T	190	3	0		RDN18-1	177	T	637	7	0
RDN18-1	178	T	710	4	0		RDN18-1	178	T	1411	5	0
RDN18-1	179	A	718	14	0		RDN18-1	179	A	1411	18	3
RDN18-1	180	A	718	2	0		RDN18-1	180	A	1411	19	0
RDN18-1	181	A	718	3	0		RDN18-1	181	A	1411	8	0
RDN18-1	182	A	718	5	0		RDN18-1	182	A	1408	12	0
RDN18-1	183	T	718	8	0		RDN18-1	183	T	1408	13	0
RDN18-1	184	C	791	3	0		RDN18-1	184	C	1408	5	0
RDN18-1	185	T	791	13	0		RDN18-1	185	T	1408	17	0
RDN18-1	186	C	791	10	0		RDN18-1	186	C	1408	11	0
RDN18-1	187	G	791	12	0		RDN18-1	187	G	1408	6	0
RDN18-1	188	A	791	7	0		RDN18-1	188	A	1408	25	0
RDN18-1	189	C	791	5	0		RDN18-1	189	C	1408	3	2
RDN18-1	190	C	724	3	0		RDN18-1	190	C	1406	27	0
RDN18-1	191	C	724	6	0		RDN18-1	191	C	1406	205	0
RDN18-1	192	T	661	74	59		RDN18-1	192	T	1406	21	0
RDN18-1	193	T	661	18	0		RDN18-1	193	T	1406	24	0
RDN18-1	194	T	661	69	0		RDN18-1	194	T	1406	17	0
RDN18-1	195	G	661	7	1		RDN18-1	195	G	1405	17	0
RDN18-1	196	G	661	15	0		RDN18-1	196	G	1405	24	0
RDN18-1	197	A	661	37	0		RDN18-1	197	A	1405	48	0
RDN18-1	198	A	630	16	0		RDN18-1	198	A	1405	37	0
RDN18-1	199	G	599	3	0		RDN18-1	199	G	1405	11	0
RDN18-1	200	A	565	17	0		RDN18-1	200	A	598	10	0
RDN18-1	201	G	470	3	0		RDN18-1	201	G	250	8	0
RDN18-1	202	A	470	15	0		RDN18-1	202	A	5	1	0
RDN18-1	203	T	418	5	0		RDN18-1	203	T	4	0	0
RDN18-1	204	G	418	3	0		RDN18-1	204	G	4	0	0
RDN18-1	205	T	243	6	0		RDN18-1	205	T	4	0	0
RDN18-1	206	A	0	0	0		RDN18-1	206	A	4	0	0
RDN18-1	207	T	0	0	0		RDN18-1	207	T	4	0	0
RDN18-1	208	T	0	0	0		RDN18-1	208	T	4	0	0
RDN18-1	209	T	0	0	0		RDN18-1	209	T	4	0	0
RDN18-1	210	A	0	0	0		RDN18-1	210	A	4	0	0
RDN18-1	211	T	0	0	0		RDN18-1	211	T	4	0	0
RDN18-1	212	T	0	0	0		RDN18-1	212	T	4	0	0
RDN18-1	213	A	0	0	0		RDN18-1	213	A	3	0	0
RDN18-1	214	G	0	0	0		RDN18-1	214	G	3	0	0
RDN18-1	215	A	29	0	0		RDN18-1	215	A	4	0	0
RDN18-1	216	T	797	29	0		RDN18-1	216	T	1267	1	0
RDN18-1	217	A	870	25	0		RDN18-1	217	A	1389	20	0
RDN18-1	218	A	911	9	0		RDN18-1	218	A	1393	21	0
RDN18-1	219	A	911	6	0		RDN18-1	219	A	1394	17	0
RDN18-1	220	A	911	6	0		RDN18-1	220	A	1394	24	0
RDN18-1	221	A	911	3	0		RDN18-1	221	A	1394	26	0
RDN18-1	222	A	911	5	0		RDN18-1	222	A	1394	22	0
RDN18-1	223	T	911	17	0		RDN18-1	223	T	1582	14	0
RDN18-1	224	C	1940	5	0		RDN18-1	224	C	3303	8	0
RDN18-1	225	A	1956	50	0		RDN18-1	225	A	3304	54	2
RDN18-1	226	A	1956	16	0		RDN18-1	226	A	3304	68	0
RDN18-1	227	T	1999	56	0		RDN18-1	227	T	3304	59	0
RDN18-1	228	G	1999	36	0		RDN18-1	228	G	3304	17	0
RDN18-1	229	T	1999	100	1		RDN18-1	229	T	3304	85	0
RDN18-1	230	C	1999	35	0		RDN18-1	230	C	3304	23	0
RDN18-1	231	T	1999	85	46		RDN18-1	231	T	3304	65	3
RDN18-1	232	T	1999	58	0		RDN18-1	232	T	3304	56	0
RDN18-1	233	C	1999	27	0		RDN18-1	233	C	3304	278	0
RDN18-1	234	G	1999	89	0		RDN18-1	234	G	3304	29	2
RDN18-1	235	G	1999	62	0		RDN18-1	235	G	3304	33	0
RDN18-1	236	A	1999	65	0		RDN18-1	236	A	3304	87	0
RDN18-1	237	C	1999	53	0		RDN18-1	237	C	3304	37	0
RDN18-1	238	T	1999	51	1		RDN18-1	238	T	3302	44	0
RDN18-1	239	C	1999	48	0		RDN18-1	239	C	3302	41	0
RDN18-1	240	T	1999	45	68		RDN18-1	240	T	3301	163	2
RDN18-1	241	T	1999	45	0		RDN18-1	241	T	3299	44	0
RDN18-1	242	T	1958	21	0		RDN18-1	242	T	3295	49	0
RDN18-1	243	G	1882	54	0		RDN18-1	243	G	3293	51	0
RDN18-1	244	A	2074	65	0		RDN18-1	244	A	3291	98	0
RDN18-1	245	T	1976	15	0		RDN18-1	245	T	2975	26	0
RDN18-1	246	G	1771	154	0		RDN18-1	246	G	2118	44	0
RDN18-1	247	A	1726	60	0		RDN18-1	247	A	2014	57	0
RDN18-1	248	T	1726	51	0		RDN18-1	248	T	2013	33	0
RDN18-1	249	T	1642	24	0		RDN18-1	249	T	1760	33	0
RDN18-1	250	C	1520	34	0		RDN18-1	250	C	1570	48	0
RDN18-1	251	A	368	6	0		RDN18-1	251	A	406	15	0
RDN18-1	252	T	372	5	0		RDN18-1	252	T	412	54	0
RDN18-1	253	A	326	3	0		RDN18-1	253	A	412	6	0
RDN18-1	254	A	328	13	0		RDN18-1	254	A	412	13	0
RDN18-1	255	T	1154	5	0		RDN18-1	255	T	1200	6	0
RDN18-1	256	A	1049	29	0		RDN18-1	256	A	1078	34	0
RDN18-1	257	A	1056	5	0		RDN18-1	257	A	1078	23	0
RDN18-1	258	C	1073	9	0		RDN18-1	258	C	1162	2	0
RDN18-1	259	T	1073	13	96		RDN18-1	259	T	1626	19	1
RDN18-1	260	T	1073	23	0		RDN18-1	260	T	1625	254	0
RDN18-1	261	T	1073	63	0		RDN18-1	261	T	1625	14	0
RDN18-1	262	T	1135	9	0		RDN18-1	262	T	1676	18	0
RDN18-1	263	C	1741	9	2		RDN18-1	263	C	3040	8	0
RDN18-1	264	G	1641	2	0		RDN18-1	264	G	3601	12	0
RDN18-1	265	A	1641	8	0		RDN18-1	265	A	3600	45	1
RDN18-1	266	A	1641	8	0		RDN18-1	266	A	3599	27	0
RDN18-1	267	T	1641	15	0		RDN18-1	267	T	3599	37	0
RDN18-1	268	C	1681	10	0		RDN18-1	268	C	4138	11	0
RDN18-1	269	G	1684	11	0		RDN18-1	269	G	4138	20	0
RDN18-1	270	C	1729	12	0		RDN18-1	270	C	4138	17	0
RDN18-1	271	A	1743	55	0		RDN18-1	271	A	4138	61	0
RDN18-1	272	T	1743	29	0		RDN18-1	272	T	4138	41	0
RDN18-1	273	G	1743	27	1		RDN18-1	273	G	4138	17	5
RDN18-1	274	G	1700	19	0		RDN18-1	274	G	4137	28	0
RDN18-1	275	C	1658	22	1		RDN18-1	275	C	4137	33	0
RDN18-1	276	C	1658	23	0		RDN18-1	276	C	4591	13	0
RDN18-1	277	T	1645	16	29		RDN18-1	277	T	4589	60	3
RDN18-1	278	T	1645	57	0		RDN18-1	278	T	4589	43	0
RDN18-1	279	G	1609	24	0		RDN18-1	279	G	4587	48	0
RDN18-1	280	T	1570	97	0		RDN18-1	280	T	4584	122	0
RDN18-1	281	G	1529	26	0		RDN18-1	281	G	4581	35	0
RDN18-1	282	C	1529	35	0		RDN18-1	282	C	4581	58	0
RDN18-1	283	T	1529	26	0		RDN18-1	283	T	4579	59	0
RDN18-1	284	G	1496	33	1		RDN18-1	284	G	4576	72	0
RDN18-1	285	G	1470	39	0		RDN18-1	285	G	4573	71	0
RDN18-1	286	C	1455	49	0		RDN18-1	286	C	4572	83	0
RDN18-1	287	G	1337	6	0		RDN18-1	287	G	3470	53	0
RDN18-1	288	A	1337	115	0		RDN18-1	288	A	2931	116	0
RDN18-1	289	T	1322	30	0		RDN18-1	289	T	2925	70	0
RDN18-1	290	G	1321	25	0		RDN18-1	290	G	2618	85	0
RDN18-1	291	G	1184	28	0		RDN18-1	291	G	2059	72	0
RDN18-1	292	T	992	51	0		RDN18-1	292	T	1914	43	0
RDN18-1	293	T	991	7	0		RDN18-1	293	T	1913	29	0
RDN18-1	294	C	1103	164	1		RDN18-1	294	C	2015	190	2
RDN18-1	295	A	152	8	4		RDN18-1	295	A	701	74	7
RDN18-1	296	T	151	1	3		RDN18-1	296	T	700	11	5
RDN18-1	297	T	151	8	0		RDN18-1	297	T	699	15	0
RDN18-1	298	C	1545	4	0		RDN18-1	298	C	1706	97	0
RDN18-1	299	A	1625	47	1		RDN18-1	299	A	1339	126	2
RDN18-1	300	A	1650	24	0		RDN18-1	300	A	1333	117	3
RDN18-1	301	A	1891	13	0		RDN18-1	301	A	1330	93	2
RDN18-1	302	T	2043	22	0		RDN18-1	302	T	1325	14	2
RDN18-1	303	T	2203	23	0		RDN18-1	303	T	1324	18	0
RDN18-1	304	T	2390	21	0		RDN18-1	304	T	1500	25	0
RDN18-1	305	C	2911	18	0		RDN18-1	305	C	1526	20	1
RDN18-1	306	T	3382	24	0		RDN18-1	306	T	1522	30	0
RDN18-1	307	G	3389	7	0		RDN18-1	307	G	1685	12	0
RDN18-1	308	C	3386	30	0		RDN18-1	308	C	1641	12	0
RDN18-1	309	C	3457	21	0		RDN18-1	309	C	1633	8	0
RDN18-1	310	C	3782	16	0		RDN18-1	310	C	1633	11	0
RDN18-1	311	T	5715	45	0		RDN18-1	311	T	5997	23	0
RDN18-1	312	A	5893	92	0		RDN18-1	312	A	6001	77	0
RDN18-1	313	T	6121	134	0		RDN18-1	313	T	7209	303	0
RDN18-1	314	C	38794	44	1		RDN18-1	314	C	41850	52	0
RDN18-1	315	A	39194	1195	0		RDN18-1	315	A	42198	624	0
RDN18-1	316	A	39203	301	0		RDN18-1	316	A	42201	415	0
RDN18-1	317	C	39203	517	2		RDN18-1	317	C	42201	215	0
RDN18-1	318	T	39203	708	457		RDN18-1	318	T	42201	779	185
RDN18-1	319	T	39203	2950	0		RDN18-1	319	T	42200	3594	0
RDN18-1	320	T	39203	6039	0		RDN18-1	320	T	42381	7083	0
RDN18-1	321	C	39203	948	110		RDN18-1	321	C	42381	1779	0
RDN18-1	322	G	39203	578	0		RDN18-1	322	G	42379	995	0
RDN18-1	323	A	39048	461	0		RDN18-1	323	A	42377	426	0
RDN18-1	324	T	38939	373	0		RDN18-1	324	T	41823	330	0
RDN18-1	325	G	38680	191	2		RDN18-1	325	G	41667	160	0
RDN18-1	326	G	38313	511	0		RDN18-1	326	G	41194	184	0
RDN18-1	327	T	38193	2579	0		RDN18-1	327	T	41179	1230	0
RDN18-1	328	A	38079	618	0		RDN18-1	328	A	41175	453	0
RDN18-1	329	G	37951	571	0		RDN18-1	329	G	41171	271	0
RDN18-1	330	G	37754	607	0		RDN18-1	330	G	40732	338	0
RDN18-1	331	A	37754	1344	0		RDN18-1	331	A	40398	617	0
RDN18-1	332	T	37005	381	0		RDN18-1	332	T	42588	314	0
RDN18-1	333	A	1185	43	0		RDN18-1	333	A	3930	68	0
RDN18-1	334	G	1021	8	0		RDN18-1	334	G	3283	12	0
RDN18-1	335	T	1113	35	0		RDN18-1	335	T	3344	76	0
RDN18-1	336	G	1255	5	0		RDN18-1	336	G	3338	16	1
RDN18-1	337	G	1255	6	0		RDN18-1	337	G	3339	17	0
RDN18-1	338	C	1268	14	0		RDN18-1	338	C	3158	31	0
RDN18-1	339	C	1267	12	0		RDN18-1	339	C	3158	30	0
RDN18-1	340	T	2119	6	0		RDN18-1	340	T	3614	27	0
RDN18-1	341	A	2092	36	0		RDN18-1	341	A	3614	49	0
RDN18-1	342	C	2135	21	0		RDN18-1	342	C	3613	23	0
RDN18-1	343	C	2933	9	0		RDN18-1	343	C	4100	26	0
RDN18-1	344	A	2935	37	0		RDN18-1	344	A	4102	52	0
RDN18-1	345	T	3139	1209	1		RDN18-1	345	T	4102	1278	1
RDN18-1	346	G	3185	11	3		RDN18-1	346	G	4102	25	1
RDN18-1	347	G	3185	14	0		RDN18-1	347	G	4105	19	0
RDN18-1	348	T	3185	207	276		RDN18-1	348	T	4107	127	432
RDN18-1	349	T	3185	57	0		RDN18-1	349	T	4108	53	0
RDN18-1	350	T	3175	106	0		RDN18-1	350	T	4109	371	0
RDN18-1	351	C	3382	12	21		RDN18-1	351	C	4674	42	1
RDN18-1	352	A	3309	53	0		RDN18-1	352	A	3424	82	0
RDN18-1	353	A	3309	44	0		RDN18-1	353	A	3423	84	0
RDN18-1	354	C	3309	35	0		RDN18-1	354	C	3423	46	0
RDN18-1	355	G	3309	26	0		RDN18-1	355	G	3421	39	0
RDN18-1	356	G	3249	31	0		RDN18-1	356	G	3421	88	0
RDN18-1	357	G	3249	18	0		RDN18-1	357	G	3420	67	0
RDN18-1	358	T	3440	260	0		RDN18-1	358	T	3803	142	0
RDN18-1	359	A	2571	47	1		RDN18-1	359	A	2862	96	3
RDN18-1	360	A	2610	108	0		RDN18-1	360	A	2944	108	0
RDN18-1	361	C	2708	94	0		RDN18-1	361	C	3680	130	0
RDN18-1	362	G	2590	30	17		RDN18-1	362	G	3648	66	3
RDN18-1	363	G	2589	28	0		RDN18-1	363	G	3501	237	0
RDN18-1	364	G	2589	27	0		RDN18-1	364	G	3416	66	0
RDN18-1	365	G	2582	15	0		RDN18-1	365	G	3510	26	0
RDN18-1	366	A	2582	168	0		RDN18-1	366	A	3506	155	1
RDN18-1	367	A	2626	81	0		RDN18-1	367	A	3507	97	0
RDN18-1	368	T	3098	43	0		RDN18-1	368	T	5535	36	0
RDN18-1	369	A	1044	40	0		RDN18-1	369	A	4077	71	2
RDN18-1	370	A	1044	13	0		RDN18-1	370	A	4077	71	0
RDN18-1	371	G	1094	12	0		RDN18-1	371	G	4077	6	0
RDN18-1	372	G	1250	4	0		RDN18-1	372	G	4078	16	0
RDN18-1	373	G	1336	2	0		RDN18-1	373	G	4079	20	0
RDN18-1	374	T	1429	65	0		RDN18-1	374	T	4079	398	0
RDN18-1	375	T	1448	31	0		RDN18-1	375	T	4082	108	0
RDN18-1	376	C	2241	21	11		RDN18-1	376	C	4568	47	0
RDN18-1	377	G	2267	20	0		RDN18-1	377	G	5031	307	0
RDN18-1	378	A	2362	23	2		RDN18-1	378	A	5269	85	4
RDN18-1	379	T	2327	46	22		RDN18-1	379	T	5268	327	87
RDN18-1	380	T	2330	100	0		RDN18-1	380	T	5406	53	0
RDN18-1	381	C	2333	18	0		RDN18-1	381	C	5554	83	178
RDN18-1	382	C	2468	149	0		RDN18-1	382	C	5525	312	0
RDN18-1	383	G	2465	13	0		RDN18-1	383	G	5480	46	0
RDN18-1	384	G	2470	14	8		RDN18-1	384	G	5480	45	127
RDN18-1	385	A	2470	86	8		RDN18-1	385	A	5480	157	127
RDN18-1	386	G	2432	4	0		RDN18-1	386	G	5477	27	0
RDN18-1	387	A	2428	80	1		RDN18-1	387	A	5477	132	1
RDN18-1	388	G	2400	30	6		RDN18-1	388	G	5477	29	6
RDN18-1	389	G	2400	24	0		RDN18-1	389	G	5476	41	0
RDN18-1	390	G	2400	49	0		RDN18-1	390	G	5471	48	0
RDN18-1	391	A	2381	76	0		RDN18-1	391	A	5465	207	0
RDN18-1	392	G	2356	6	0		RDN18-1	392	G	5178	37	0
RDN18-1	393	C	2301	84	0		RDN18-1	393	C	5173	187	1
RDN18-1	394	C	2136	63	0		RDN18-1	394	C	4812	129	0
RDN18-1	395	T	2125	22	0		RDN18-1	395	T	4811	87	1
RDN18-1	396	G	2124	7	0		RDN18-1	396	G	4803	24	0
RDN18-1	397	A	1348	56	0		RDN18-1	397	A	3768	154	0
RDN18-1	398	G	1194	4	0		RDN18-1	398	G	3554	15	0
RDN18-1	399	A	1021	108	0		RDN18-1	399	A	2984	184	0
RDN18-1	400	A	1033	46	0		RDN18-1	400	A	2983	180	0
RDN18-1	401	A	1030	32	0		RDN18-1	401	A	2982	93	0
RDN18-1	402	C	1019	33	0		RDN18-1	402	C	2760	86	0
RDN18-1	403	G	975	35	0		RDN18-1	403	G	2576	22	0
RDN18-1	404	G	975	9	0		RDN18-1	404	G	2573	28	0
RDN18-1	405	C	960	33	0		RDN18-1	405	C	2562	78	0
RDN18-1	406	T	959	18	0		RDN18-1	406	T	2388	46	0
RDN18-1	407	A	746	36	0		RDN18-1	407	A	1725	129	0
RDN18-1	408	C	731	74	0		RDN18-1	408	C	1621	177	1
RDN18-1	409	C	544	41	0		RDN18-1	409	C	1298	110	0
RDN18-1	410	A	480	94	0		RDN18-1	410	A	1257	243	5
RDN18-1	411	C	488	45	0		RDN18-1	411	C	1339	92	3
RDN18-1	412	A	205	23	1		RDN18-1	412	A	440	78	7
RDN18-1	413	T	202	20	0		RDN18-1	413	T	430	34	1
RDN18-1	414	C	113	13	0		RDN18-1	414	C	419	44	0
RDN18-1	415	C	115	4	0		RDN18-1	415	C	619	36	0
RDN18-1	416	A	101	17	0		RDN18-1	416	A	614	66	0
RDN18-1	417	A	101	10	0		RDN18-1	417	A	611	63	0
RDN18-1	418	G	101	2	0		RDN18-1	418	G	606	11	0
RDN18-1	419	G	82	0	0		RDN18-1	419	G	527	4	0
RDN18-1	420	A	79	16	0		RDN18-1	420	A	517	30	1
RDN18-1	421	A	79	5	0		RDN18-1	421	A	517	12	0
RDN18-1	422	G	79	3	0		RDN18-1	422	G	517	5	0
RDN18-1	423	G	79	0	0		RDN18-1	423	G	515	5	0
RDN18-1	424	C	79	12	0		RDN18-1	424	C	512	24	0
RDN18-1	425	A	49	10	0		RDN18-1	425	A	405	15	1
RDN18-1	426	G	49	0	0		RDN18-1	426	G	399	5	0
RDN18-1	427	C	39	1	0		RDN18-1	427	C	392	5	0
RDN18-1	428	A	28	1	0		RDN18-1	428	A	385	11	0
RDN18-1	429	G	28	1	0		RDN18-1	429	G	384	2	0
RDN18-1	430	G	28	0	0		RDN18-1	430	G	383	0	0
RDN18-1	431	C	28	0	0		RDN18-1	431	C	383	7	0
RDN18-1	432	G	13	0	0		RDN18-1	432	G	381	1	0
RDN18-1	433	C	13	0	0		RDN18-1	433	C	381	2	0
RDN18-1	434	G	13	0	0		RDN18-1	434	G	380	2	0
RDN18-1	435	C	76	0	0		RDN18-1	435	C	604	165	0
RDN18-1	436	A	69	9	0		RDN18-1	436	A	604	15	0
RDN18-1	437	A	69	3	0		RDN18-1	437	A	604	17	0
RDN18-1	438	A	69	0	0		RDN18-1	438	A	601	13	0
RDN18-1	439	T	69	1	0		RDN18-1	439	T	599	10	0
RDN18-1	440	T	69	0	0		RDN18-1	440	T	599	5	0
RDN18-1	441	A	69	0	0		RDN18-1	441	A	499	9	0
RDN18-1	442	C	69	0	0		RDN18-1	442	C	499	13	0
RDN18-1	443	C	69	0	0		RDN18-1	443	C	499	24	0
RDN18-1	444	C	265	0	0		RDN18-1	444	C	624	12	0
RDN18-1	445	A	286	11	0		RDN18-1	445	A	463	12	0
RDN18-1	446	A	286	1	0		RDN18-1	446	A	463	9	0
RDN18-1	447	T	286	2	0		RDN18-1	447	T	463	12	0
RDN18-1	448	C	304	4	0		RDN18-1	448	C	462	9	0
RDN18-1	449	C	488	0	0		RDN18-1	449	C	351	0	0
RDN18-1	450	T	1414	5	0		RDN18-1	450	T	2597	5	0
RDN18-1	451	A	1593	19	0		RDN18-1	451	A	2598	65	0
RDN18-1	452	A	1593	15	0		RDN18-1	452	A	2925	27	0
RDN18-1	453	T	1593	175	0		RDN18-1	453	T	2925	19	0
RDN18-1	454	T	1593	158	0		RDN18-1	454	T	2927	30	0
RDN18-1	455	C	1677	35	0		RDN18-1	455	C	3209	5	0
RDN18-1	456	A	1677	16	0		RDN18-1	456	A	3209	40	0
RDN18-1	457	G	1677	5	0		RDN18-1	457	G	3209	15	0
RDN18-1	458	G	1677	4	0		RDN18-1	458	G	3209	10	0
RDN18-1	459	G	1677	6	0		RDN18-1	459	G	3209	9	0
RDN18-1	460	A	1677	15	0		RDN18-1	460	A	3208	41	0
RDN18-1	461	G	1677	9	0		RDN18-1	461	G	3208	7	0
RDN18-1	462	G	1677	12	0		RDN18-1	462	G	3206	8	0
RDN18-1	463	T	1677	99	0		RDN18-1	463	T	3303	79	0
RDN18-1	464	A	1677	12	0		RDN18-1	464	A	3179	32	0
RDN18-1	465	G	1677	6	0		RDN18-1	465	G	3179	17	0
RDN18-1	466	T	1677	81	0		RDN18-1	466	T	3179	86	0
RDN18-1	467	G	1677	11	0		RDN18-1	467	G	3179	28	0
RDN18-1	468	A	1677	28	0		RDN18-1	468	A	3179	58	0
RDN18-1	469	C	1660	38	0		RDN18-1	469	C	3176	46	0
RDN18-1	470	A	276	5	0		RDN18-1	470	A	637	14	0
RDN18-1	471	A	276	3	0		RDN18-1	471	A	637	7	0
RDN18-1	472	T	362	4	0		RDN18-1	472	T	789	4	0
RDN18-1	473	A	236	2	0		RDN18-1	473	A	539	7	0
RDN18-1	474	A	253	4	0		RDN18-1	474	A	535	4	0
RDN18-1	475	A	253	2	0		RDN18-1	475	A	535	5	0
RDN18-1	476	T	1541	4	0		RDN18-1	476	T	3025	4	0
RDN18-1	477	A	1531	43	0		RDN18-1	477	A	2777	38	0
RDN18-1	478	A	1562	12	0		RDN18-1	478	A	2777	31	0
RDN18-1	479	C	3647	20	0		RDN18-1	479	C	3983	18	0
RDN18-1	480	G	3669	10	0		RDN18-1	480	G	3983	18	0
RDN18-1	481	A	3669	33	0		RDN18-1	481	A	3983	49	0
RDN18-1	482	T	3670	51	0		RDN18-1	482	T	3983	48	0
RDN18-1	483	A	3679	16	0		RDN18-1	483	A	3983	58	1
RDN18-1	484	C	3679	24	0		RDN18-1	484	C	3983	38	1
RDN18-1	485	A	3679	49	0		RDN18-1	485	A	3983	68	0
RDN18-1	486	G	3679	11	1		RDN18-1	486	G	3983	14	4
RDN18-1	487	G	3679	25	0		RDN18-1	487	G	3983	26	0
RDN18-1	488	G	3679	29	0		RDN18-1	488	G	4054	18	0
RDN18-1	489	C	3679	79	6		RDN18-1	489	C	4209	59	9
RDN18-1	490	C	3661	130	0		RDN18-1	490	C	4061	76	0
RDN18-1	491	C	3728	164	0		RDN18-1	491	C	4061	67	0
RDN18-1	492	A	3794	180	1		RDN18-1	492	A	4061	97	0
RDN18-1	493	T	3794	169	142		RDN18-1	493	T	4061	73	3
RDN18-1	494	T	3900	323	0		RDN18-1	494	T	4390	155	0
RDN18-1	495	C	3900	200	40		RDN18-1	495	C	4187	442	1
RDN18-1	496	G	3900	51	3		RDN18-1	496	G	4187	49	2
RDN18-1	497	G	3900	62	0		RDN18-1	497	G	4187	27	0
RDN18-1	498	G	3900	47	0		RDN18-1	498	G	4187	40	0
RDN18-1	499	T	3897	491	0		RDN18-1	499	T	4184	270	0
RDN18-1	500	C	3889	103	0		RDN18-1	500	C	3794	86	0
RDN18-1	501	T	3794	71	0		RDN18-1	501	T	3792	73	0
RDN18-1	502	T	3794	49	0		RDN18-1	502	T	3787	81	0
RDN18-1	503	G	3794	55	0		RDN18-1	503	G	3785	59	0
RDN18-1	504	T	3794	137	0		RDN18-1	504	T	3784	116	0
RDN18-1	505	A	3560	250	0		RDN18-1	505	A	3459	152	0
RDN18-1	506	A	3558	324	0		RDN18-1	506	A	3425	203	0
RDN18-1	507	T	3542	84	8		RDN18-1	507	T	3196	51	0
RDN18-1	508	T	3542	51	0		RDN18-1	508	T	3034	94	0
RDN18-1	509	G	3542	94	1		RDN18-1	509	G	2765	104	0
RDN18-1	510	G	3352	257	0		RDN18-1	510	G	2764	233	0
RDN18-1	511	A	3205	396	1		RDN18-1	511	A	2758	184	5
RDN18-1	512	A	3169	210	0		RDN18-1	512	A	2755	127	0
RDN18-1	513	T	3139	48	0		RDN18-1	513	T	2667	45	0
RDN18-1	514	G	2674	111	1		RDN18-1	514	G	2573	91	0
RDN18-1	515	A	2639	218	0		RDN18-1	515	A	2562	155	0
RDN18-1	516	G	2560	147	1		RDN18-1	516	G	2295	87	3
RDN18-1	517	T	2451	106	0		RDN18-1	517	T	2278	50	0
RDN18-1	518	A	434	81	0		RDN18-1	518	A	951	103	0
RDN18-1	519	C	450	74	0		RDN18-1	519	C	1115	85	0
RDN18-1	520	A	231	93	0		RDN18-1	520	A	411	125	1
RDN18-1	521	A	227	26	0		RDN18-1	521	A	328	26	0
RDN18-1	522	T	205	6	0		RDN18-1	522	T	324	5	0
RDN18-1	523	G	156	1	0		RDN18-1	523	G	308	8	0
RDN18-1	524	T	204	35	0		RDN18-1	524	T	645	45	0
RDN18-1	525	A	178	28	1		RDN18-1	525	A	592	33	2
RDN18-1	526	A	141	13	0		RDN18-1	526	A	558	12	0
RDN18-1	527	A	128	8	0		RDN18-1	527	A	551	4	0
RDN18-1	528	T	206	5	0		RDN18-1	528	T	549	5	0
RDN18-1	529	A	184	3	0		RDN18-1	529	A	549	3	0
RDN18-1	530	C	184	6	0		RDN18-1	530	C	547	6	0
RDN18-1	531	C	184	0	0		RDN18-1	531	C	547	2	0
RDN18-1	532	T	184	4	0		RDN18-1	532	T	547	12	0
RDN18-1	533	T	698	3	0		RDN18-1	533	T	2511	4	0
RDN18-1	534	A	708	13	0		RDN18-1	534	A	2511	9	0
RDN18-1	535	A	712	3	0		RDN18-1	535	A	2511	11	0
RDN18-1	536	C	3632	1	0		RDN18-1	536	C	4523	5	0
RDN18-1	537	G	3633	7	0		RDN18-1	537	G	4523	184	0
RDN18-1	538	A	3633	14	0		RDN18-1	538	A	4523	8	0
RDN18-1	539	G	3633	5	0		RDN18-1	539	G	4523	3	1
RDN18-1	540	G	3633	1	0		RDN18-1	540	G	4523	6	0
RDN18-1	541	A	3633	16	1		RDN18-1	541	A	4523	23	0
RDN18-1	542	A	3633	12	0		RDN18-1	542	A	4523	21	0
RDN18-1	543	C	3866	17	0		RDN18-1	543	C	6523	12	0
RDN18-1	544	A	3842	22	0		RDN18-1	544	A	6339	165	0
RDN18-1	545	A	3842	2986	0		RDN18-1	545	A	6337	3841	0
RDN18-1	546	T	3883	44	0		RDN18-1	546	T	6337	48	0
RDN18-1	547	T	3883	31	0		RDN18-1	547	T	6336	39	0
RDN18-1	548	G	3883	13	0		RDN18-1	548	G	6340	13	2
RDN18-1	549	G	3883	12	0		RDN18-1	549	G	6340	22	0
RDN18-1	550	A	3883	27	0		RDN18-1	550	A	6340	54	1
RDN18-1	551	G	3883	12	6		RDN18-1	551	G	6340	16	1
RDN18-1	552	G	3874	21	0		RDN18-1	552	G	6680	23	0
RDN18-1	553	G	3846	7	0		RDN18-1	553	G	6440	29	0
RDN18-1	554	C	3894	40	0		RDN18-1	554	C	7038	265	0
RDN18-1	555	A	1082	23	0		RDN18-1	555	A	3113	57	2
RDN18-1	556	A	1082	28	0		RDN18-1	556	A	3113	47	0
RDN18-1	557	G	1029	7	0		RDN18-1	557	G	3113	5	0
RDN18-1	558	T	1005	79	0		RDN18-1	558	T	3112	81	0
RDN18-1	559	C	1005	32	0		RDN18-1	559	C	3112	20	0
RDN18-1	560	T	1005	13	0		RDN18-1	560	T	3112	43	0
RDN18-1	561	G	1005	4	6		RDN18-1	561	G	3112	20	0
RDN18-1	562	G	1003	25	0		RDN18-1	562	G	3112	20	0
RDN18-1	563	T	1003	40	1		RDN18-1	563	T	3111	65	0
RDN18-1	564	G	1003	13	0		RDN18-1	564	G	2869	21	0
RDN18-1	565	C	873	30	1		RDN18-1	565	C	2869	44	1
RDN18-1	566	C	774	28	0		RDN18-1	566	C	2733	45	0
RDN18-1	567	A	668	35	0		RDN18-1	567	A	2727	95	0
RDN18-1	568	G	539	4	0		RDN18-1	568	G	2376	26	1
RDN18-1	569	C	653	19	0		RDN18-1	569	C	2422	40	0
RDN18-1	570	A	313	12	1		RDN18-1	570	A	1544	34	0
RDN18-1	571	G	388	1	8		RDN18-1	571	G	1542	16	0
RDN18-1	572	C	392	91	7		RDN18-1	572	C	2097	23	0
RDN18-1	573	C	374	2	0		RDN18-1	573	C	2174	25	0
RDN18-1	574	G	374	11	0		RDN18-1	574	G	2173	10	0
RDN18-1	575	C	372	5	0		RDN18-1	575	C	2168	36	0
RDN18-1	576	G	372	4	0		RDN18-1	576	G	1926	13	0
RDN18-1	577	G	372	3	0		RDN18-1	577	G	1925	5	0
RDN18-1	578	T	367	22	0		RDN18-1	578	T	1924	130	0
RDN18-1	579	A	367	7	0		RDN18-1	579	A	1920	64	0
RDN18-1	580	A	342	7	0		RDN18-1	580	A	1920	75	0
RDN18-1	581	T	320	4	0		RDN18-1	581	T	1920	36	0
RDN18-1	582	T	320	4	0		RDN18-1	582	T	1918	23	0
RDN18-1	583	C	319	6	0		RDN18-1	583	C	1913	59	2
RDN18-1	584	C	313	3	0		RDN18-1	584	C	1721	45	1
RDN18-1	585	A	283	12	0		RDN18-1	585	A	1340	82	1
RDN18-1	586	G	283	1	0		RDN18-1	586	G	1335	22	1
RDN18-1	587	C	277	0	0		RDN18-1	587	C	1308	22	0
RDN18-1	588	T	272	2	0		RDN18-1	588	T	1303	25	0
RDN18-1	589	C	272	5	0		RDN18-1	589	C	1302	27	0
RDN18-1	590	C	174	0	0		RDN18-1	590	C	1300	13	0
RDN18-1	591	A	140	12	0		RDN18-1	591	A	1248	95	0
RDN18-1	592	A	140	5	0		RDN18-1	592	A	1247	70	0
RDN18-1	593	T	125	1	0		RDN18-1	593	T	1247	27	0
RDN18-1	594	A	112	65	0		RDN18-1	594	A	846	340	0
RDN18-1	595	G	112	1	0		RDN18-1	595	G	846	17	0
RDN18-1	596	C	111	1	0		RDN18-1	596	C	846	31	0
RDN18-1	597	G	104	3	0		RDN18-1	597	G	85	19	0
RDN18-1	598	T	99	5	0		RDN18-1	598	T	75	12	0
RDN18-1	599	A	10	0	0		RDN18-1	599	A	30	17	0
RDN18-1	600	T	53	0	0		RDN18-1	600	T	295	3	0
RDN18-1	601	A	45	3	0		RDN18-1	601	A	291	23	0
RDN18-1	602	T	45	0	0		RDN18-1	602	T	288	19	0
RDN18-1	603	T	97	0	0		RDN18-1	603	T	283	11	0
RDN18-1	604	A	97	3	0		RDN18-1	604	A	277	6	0
RDN18-1	605	A	97	1	0		RDN18-1	605	A	273	4	0
RDN18-1	606	A	97	1	0		RDN18-1	606	A	273	5	0
RDN18-1	607	G	97	0	0		RDN18-1	607	G	273	0	0
RDN18-1	608	T	97	2	0		RDN18-1	608	T	273	4	0
RDN18-1	609	T	97	0	0		RDN18-1	609	T	273	2	0
RDN18-1	610	G	97	0	0		RDN18-1	610	G	273	1	0
RDN18-1	611	T	97	1	0		RDN18-1	611	T	273	4	0
RDN18-1	612	T	97	2	0		RDN18-1	612	T	273	12	0
RDN18-1	613	G	97	0	0		RDN18-1	613	G	273	1	0
RDN18-1	614	C	139	1	0		RDN18-1	614	C	398	1	0
RDN18-1	615	A	139	2	0		RDN18-1	615	A	399	9	0
RDN18-1	616	G	139	0	0		RDN18-1	616	G	399	3	0
RDN18-1	617	T	139	4	0		RDN18-1	617	T	399	266	0
RDN18-1	618	T	533	2	0		RDN18-1	618	T	1175	4	0
RDN18-1	619	A	534	9	0		RDN18-1	619	A	1177	8	0
RDN18-1	620	A	534	2	0		RDN18-1	620	A	1177	9	0
RDN18-1	621	A	535	2	0		RDN18-1	621	A	1177	10	0
RDN18-1	622	A	535	2	0		RDN18-1	622	A	1177	10	0
RDN18-1	623	A	496	20	0		RDN18-1	623	A	1174	11	0
RDN18-1	624	G	451	1	0		RDN18-1	624	G	1174	14	0
RDN18-1	625	C	464	2	0		RDN18-1	625	C	1174	9	0
RDN18-1	626	T	465	9	0		RDN18-1	626	T	1292	9	0
RDN18-1	627	C	465	1	0		RDN18-1	627	C	1292	8	0
RDN18-1	628	G	465	1	0		RDN18-1	628	G	1029	1	0
RDN18-1	629	T	472	53	0		RDN18-1	629	T	1696	24	0
RDN18-1	630	A	472	4	0		RDN18-1	630	A	1696	27	0
RDN18-1	631	G	472	2	0		RDN18-1	631	G	1696	1	0
RDN18-1	632	T	518	11	0		RDN18-1	632	T	1696	29	0
RDN18-1	633	T	524	8	0		RDN18-1	633	T	1695	23	0
RDN18-1	634	G	524	6	0		RDN18-1	634	G	1700	10	0
RDN18-1	635	A	524	7	0		RDN18-1	635	A	1753	31	0
RDN18-1	636	A	423	5	0		RDN18-1	636	A	1397	20	0
RDN18-1	637	C	384	11	0		RDN18-1	637	C	1418	18	1
RDN18-1	638	T	160	1	0		RDN18-1	638	T	1001	16	0
RDN18-1	639	T	146	3	0		RDN18-1	639	T	1000	12	0
RDN18-1	640	T	146	2	0		RDN18-1	640	T	998	11	0
RDN18-1	641	G	136	4	0		RDN18-1	641	G	998	19	1
RDN18-1	642	G	164	2	0		RDN18-1	642	G	998	20	0
RDN18-1	643	G	164	1	0		RDN18-1	643	G	998	16	0
RDN18-1	644	C	164	8	0		RDN18-1	644	C	997	11	1
RDN18-1	645	C	164	2	0		RDN18-1	645	C	876	6	0
RDN18-1	646	C	204	4	0		RDN18-1	646	C	876	11	0
RDN18-1	647	G	189	3	0		RDN18-1	647	G	876	4	0
RDN18-1	648	G	176	0	0		RDN18-1	648	G	657	0	0
RDN18-1	649	T	171	6	0		RDN18-1	649	T	432	15	0
RDN18-1	650	T	170	2	0		RDN18-1	650	T	430	6	0
RDN18-1	651	G	124	0	0		RDN18-1	651	G	429	5	0
RDN18-1	652	G	124	6	0		RDN18-1	652	G	429	10	0
RDN18-1	653	C	124	1	0		RDN18-1	653	C	429	10	0
RDN18-1	654	C	124	1	0		RDN18-1	654	C	429	17	0
RDN18-1	655	G	124	0	0		RDN18-1	655	G	311	3	0
RDN18-1	656	G	124	2	0		RDN18-1	656	G	311	4	0
RDN18-1	657	T	124	6	0		RDN18-1	657	T	311	6	0
RDN18-1	658	C	123	0	0		RDN18-1	658	C	676	6	0
RDN18-1	659	C	118	2	1		RDN18-1	659	C	676	12	0
RDN18-1	660	G	118	0	1		RDN18-1	660	G	511	1	0
RDN18-1	661	A	324	5	1		RDN18-1	661	A	511	14	0
RDN18-1	662	T	324	2	1		RDN18-1	662	T	511	20	1
RDN18-1	663	T	324	2	1		RDN18-1	663	T	511	5	0
RDN18-1	664	T	324	2	0		RDN18-1	664	T	511	3	0
RDN18-1	665	T	324	3	0		RDN18-1	665	T	948	2	0
RDN18-1	666	T	324	3	0		RDN18-1	666	T	948	5	0
RDN18-1	667	T	324	0	0		RDN18-1	667	T	946	17	0
RDN18-1	668	C	332	1	1		RDN18-1	668	C	941	11	0
RDN18-1	669	G	332	3	40		RDN18-1	669	G	940	11	0
RDN18-1	670	T	332	6	39		RDN18-1	670	T	940	10	0
RDN18-1	671	G	332	2	0		RDN18-1	671	G	940	8	0
RDN18-1	672	T	331	5	0		RDN18-1	672	T	945	4	0
RDN18-1	673	A	331	7	0		RDN18-1	673	A	945	12	0
RDN18-1	674	C	331	13	0		RDN18-1	674	C	945	19	0
RDN18-1	675	T	331	0	0		RDN18-1	675	T	945	9	0
RDN18-1	676	G	326	11	0		RDN18-1	676	G	945	16	0
RDN18-1	677	G	249	6	0		RDN18-1	677	G	580	27	0
RDN18-1	678	A	249	12	6		RDN18-1	678	A	578	27	0
RDN18-1	679	T	324	3	5		RDN18-1	679	T	524	5	1
RDN18-1	680	T	324	3	0		RDN18-1	680	T	521	5	0
RDN18-1	681	T	330	5	0		RDN18-1	681	T	521	10	0
RDN18-1	682	C	330	8	1		RDN18-1	682	C	521	15	0
RDN18-1	683	C	348	4	0		RDN18-1	683	C	521	17	0
RDN18-1	684	A	347	12	0		RDN18-1	684	A	520	11	0
RDN18-1	685	A	346	13	0		RDN18-1	685	A	507	18	0
RDN18-1	686	C	349	8	0		RDN18-1	686	C	461	3	0
RDN18-1	687	G	134	1	0		RDN18-1	687	G	459	5	0
RDN18-1	688	G	133	1	0		RDN18-1	688	G	442	6	0
RDN18-1	689	G	128	1	0		RDN18-1	689	G	5	0	0
RDN18-1	690	G	116	2	0		RDN18-1	690	G	9	0	0
RDN18-1	691	C	125	1	1		RDN18-1	691	C	10	0	0
RDN18-1	692	C	125	4	0		RDN18-1	692	C	10	0	0
RDN18-1	693	T	125	5	17		RDN18-1	693	T	10	0	5
RDN18-1	694	T	125	4	0		RDN18-1	694	T	10	0	0
RDN18-1	695	T	133	2	0		RDN18-1	695	T	820	0	0
RDN18-1	696	C	164	2	0		RDN18-1	696	C	1671	1	0
RDN18-1	697	C	212	2	0		RDN18-1	697	C	2404	6	0
RDN18-1	698	T	212	5	0		RDN18-1	698	T	2996	10	0
RDN18-1	699	T	212	1	0		RDN18-1	699	T	2996	28	0
RDN18-1	700	C	265	2	0		RDN18-1	700	C	2996	0	0
RDN18-1	701	T	331	5	0		RDN18-1	701	T	2996	9	0
RDN18-1	702	G	331	3	0		RDN18-1	702	G	2996	9	0
RDN18-1	703	G	331	8	0		RDN18-1	703	G	2996	3	0
RDN18-1	704	C	331	2	0		RDN18-1	704	C	2996	5	0
RDN18-1	705	T	363	6	0		RDN18-1	705	T	2996	8	0
RDN18-1	706	A	363	7	2		RDN18-1	706	A	2996	12	1
RDN18-1	707	A	363	12	0		RDN18-1	707	A	2996	10	0
RDN18-1	708	C	368	8	0		RDN18-1	708	C	2996	6	1
RDN18-1	709	C	367	2	0		RDN18-1	709	C	2992	1	0
RDN18-1	710	T	361	1	0		RDN18-1	710	T	2992	10	1
RDN18-1	711	T	361	1	0		RDN18-1	711	T	2992	10	0
RDN18-1	712	G	361	1	0		RDN18-1	712	G	2992	14	0
RDN18-1	713	A	459	6	0		RDN18-1	713	A	2992	20	0
RDN18-1	714	G	532	2	0		RDN18-1	714	G	2742	7	0
RDN18-1	715	T	538	4	0		RDN18-1	715	T	2861	8	0
RDN18-1	716	C	561	1	0		RDN18-1	716	C	3294	3	0
RDN18-1	717	C	557	0	0		RDN18-1	717	C	3294	0	0
RDN18-1	718	T	557	1	47		RDN18-1	718	T	3293	17	201
RDN18-1	719	T	656	3	0		RDN18-1	719	T	4239	19	0
RDN18-1	720	G	708	30	1		RDN18-1	720	G	4239	572	0
RDN18-1	721	T	708	55	0		RDN18-1	721	T	4238	34	0
RDN18-1	722	G	708	2	0		RDN18-1	722	G	4015	20	0
RDN18-1	723	G	708	3	0		RDN18-1	723	G	4012	29	0
RDN18-1	724	C	708	8	0		RDN18-1	724	C	4009	18	0
RDN18-1	725	T	708	3	0		RDN18-1	725	T	4007	19	0
RDN18-1	726	C	802	4	0		RDN18-1	726	C	4007	9	0
RDN18-1	727	T	802	17	0		RDN18-1	727	T	4007	102	1
RDN18-1	728	T	802	2	0		RDN18-1	728	T	4007	24	0
RDN18-1	729	G	802	175	0		RDN18-1	729	G	4006	1396	0
RDN18-1	730	G	816	18	0		RDN18-1	730	G	4006	362	0
RDN18-1	731	C	816	47	0		RDN18-1	731	C	4006	388	0
RDN18-1	732	G	815	11	0		RDN18-1	732	G	4005	78	0
RDN18-1	733	A	808	199	0		RDN18-1	733	A	4002	1377	0
RDN18-1	734	A	807	7	0		RDN18-1	734	A	4001	180	0
RDN18-1	735	C	800	32	0		RDN18-1	735	C	3841	271	0
RDN18-1	736	C	790	6	0		RDN18-1	736	C	3766	77	0
RDN18-1	737	A	783	90	0		RDN18-1	737	A	3475	779	6
RDN18-1	738	G	783	21	0		RDN18-1	738	G	3475	184	4
RDN18-1	739	G	671	6	0		RDN18-1	739	G	3460	72	0
RDN18-1	740	A	581	95	0		RDN18-1	740	A	3020	1017	3
RDN18-1	741	C	567	25	0		RDN18-1	741	C	2721	410	4
RDN18-1	742	T	477	12	1		RDN18-1	742	T	1772	390	0
RDN18-1	743	T	476	10	0		RDN18-1	743	T	1753	43	0
RDN18-1	744	T	476	9	0		RDN18-1	744	T	1746	135	0
RDN18-1	745	T	474	3	0		RDN18-1	745	T	1286	32	0
RDN18-1	746	A	436	83	1		RDN18-1	746	A	760	323	0
RDN18-1	747	C	432	54	0		RDN18-1	747	C	519	29	0
RDN18-1	748	T	429	18	0		RDN18-1	748	T	437	6	0
RDN18-1	749	T	426	121	0		RDN18-1	749	T	434	8	0
RDN18-1	750	T	420	22	0		RDN18-1	750	T	434	2	0
RDN18-1	751	G	383	46	0		RDN18-1	751	G	434	1	0
RDN18-1	752	A	376	39	0		RDN18-1	752	A	434	4	0
RDN18-1	753	A	376	15	0		RDN18-1	753	A	434	6	0
RDN18-1	754	A	268	3	0		RDN18-1	754	A	433	7	0
RDN18-1	755	A	129	3	0		RDN18-1	755	A	146	1	0
RDN18-1	756	A	66	2	0		RDN18-1	756	A	146	2	0
RDN18-1	757	A	42	2	0		RDN18-1	757	A	144	1	0
RDN18-1	758	T	42	0	0		RDN18-1	758	T	143	1	0
RDN18-1	759	T	75	0	0		RDN18-1	759	T	450	1	0
RDN18-1	760	A	195	2	0		RDN18-1	760	A	450	5	0
RDN18-1	761	G	194	0	0		RDN18-1	761	G	450	0	0
RDN18-1	762	A	194	2	0		RDN18-1	762	A	450	3	0
RDN18-1	763	G	194	1	0		RDN18-1	763	G	309	0	0
RDN18-1	764	T	194	10	0		RDN18-1	764	T	309	7	0
RDN18-1	765	G	194	0	0		RDN18-1	765	G	309	0	0
RDN18-1	766	T	194	3	0		RDN18-1	766	T	307	3	0
RDN18-1	767	T	194	3	0		RDN18-1	767	T	307	28	0
RDN18-1	768	C	208	0	0		RDN18-1	768	C	595	2	0
RDN18-1	769	A	208	0	0		RDN18-1	769	A	595	4	0
RDN18-1	770	A	208	1	0		RDN18-1	770	A	595	1	0
RDN18-1	771	A	208	2	0		RDN18-1	771	A	595	2	0
RDN18-1	772	G	208	1	0		RDN18-1	772	G	595	1	0
RDN18-1	773	C	315	3	0		RDN18-1	773	C	1419	2	0
RDN18-1	774	A	315	0	0		RDN18-1	774	A	1419	1	0
RDN18-1	775	G	315	1	0		RDN18-1	775	G	1419	1	0
RDN18-1	776	G	315	0	0		RDN18-1	776	G	1419	0	0
RDN18-1	777	C	315	4	0		RDN18-1	777	C	1419	286	0
RDN18-1	778	G	315	0	0		RDN18-1	778	G	1116	0	0
RDN18-1	779	T	320	10	0		RDN18-1	779	T	1116	0	0
RDN18-1	780	A	306	0	0		RDN18-1	780	A	1116	0	0
RDN18-1	781	T	185	0	0		RDN18-1	781	T	1116	0	0
RDN18-1	782	T	185	15	0		RDN18-1	782	T	1116	0	0
RDN18-1	783	G	185	2	0		RDN18-1	783	G	1116	0	0
RDN18-1	784	C	185	0	0		RDN18-1	784	C	1116	0	0
RDN18-1	785	T	185	2	0		RDN18-1	785	T	1115	0	0
RDN18-1	786	C	185	0	0		RDN18-1	786	C	1115	0	0
RDN18-1	787	G	185	2	0		RDN18-1	787	G	1115	0	0
RDN18-1	788	A	171	2	0		RDN18-1	788	A	1115	1	0
RDN18-1	789	A	171	4	0		RDN18-1	789	A	825	0	0
RDN18-1	790	T	169	2	0		RDN18-1	790	T	825	0	0
RDN18-1	791	A	5	0	0		RDN18-1	791	A	0	0	0
RDN18-1	792	T	27	0	0		RDN18-1	792	T	1	0	0
RDN18-1	793	A	27	0	0		RDN18-1	793	A	1	0	0
RDN18-1	794	T	27	0	0		RDN18-1	794	T	1	0	0
RDN18-1	795	T	56	0	0		RDN18-1	795	T	99	0	0
RDN18-1	796	A	56	0	0		RDN18-1	796	A	99	3	0
RDN18-1	797	G	56	0	0		RDN18-1	797	G	100	1	0
RDN18-1	798	C	717	0	0		RDN18-1	798	C	427	0	0
RDN18-1	799	A	712	19	0		RDN18-1	799	A	427	4	0
RDN18-1	800	T	712	8	0		RDN18-1	800	T	427	3	0
RDN18-1	801	G	712	2	0		RDN18-1	801	G	427	1	0
RDN18-1	802	G	712	2	0		RDN18-1	802	G	427	1	0
RDN18-1	803	A	712	3	0		RDN18-1	803	A	427	3	0
RDN18-1	804	A	712	4	0		RDN18-1	804	A	427	4	0
RDN18-1	805	T	1706	17	0		RDN18-1	805	T	435	2	0
RDN18-1	806	A	1706	19	0		RDN18-1	806	A	435	6	0
RDN18-1	807	A	1706	16	0		RDN18-1	807	A	435	3	0
RDN18-1	808	T	5788	6	0		RDN18-1	808	T	4803	2	0
RDN18-1	809	A	5895	134	0		RDN18-1	809	A	4810	65	0
RDN18-1	810	G	6145	25	0		RDN18-1	810	G	5465	12	0
RDN18-1	811	A	6223	81	233		RDN18-1	811	A	5466	86	263
RDN18-1	812	A	6223	34	1		RDN18-1	812	A	5826	63	0
RDN18-1	813	T	6276	780	51		RDN18-1	813	T	6508	548	0
RDN18-1	814	A	6276	44	10		RDN18-1	814	A	6509	66	1
RDN18-1	815	G	6276	88	10		RDN18-1	815	G	6509	17	1
RDN18-1	816	G	6231	19	0		RDN18-1	816	G	6509	15	0
RDN18-1	817	A	6231	71	0		RDN18-1	817	A	6509	100	0
RDN18-1	818	C	6092	65	0		RDN18-1	818	C	6507	26	0
RDN18-1	819	G	6041	23	0		RDN18-1	819	G	6507	23	0
RDN18-1	820	T	6041	393	34		RDN18-1	820	T	7015	374	5
RDN18-1	821	T	6041	105	0		RDN18-1	821	T	7015	49	0
RDN18-1	822	T	6690	93	0		RDN18-1	822	T	7746	203	0
RDN18-1	823	G	6463	119	1		RDN18-1	823	G	7744	45	0
RDN18-1	824	G	6295	42	0		RDN18-1	824	G	7741	27	0
RDN18-1	825	T	6295	242	0		RDN18-1	825	T	7741	127	0
RDN18-1	826	T	6214	63	0		RDN18-1	826	T	7738	99	0
RDN18-1	827	C	6039	136	0		RDN18-1	827	C	7502	78	0
RDN18-1	828	T	5636	54	0		RDN18-1	828	T	7500	81	0
RDN18-1	829	A	4587	136	0		RDN18-1	829	A	6146	186	0
RDN18-1	830	T	4587	41	34		RDN18-1	830	T	6142	77	6
RDN18-1	831	T	4521	35	0		RDN18-1	831	T	6141	60	0
RDN18-1	832	T	4521	50	0		RDN18-1	832	T	6139	66	0
RDN18-1	833	T	4509	93	0		RDN18-1	833	T	6133	65	0
RDN18-1	834	G	4377	325	2		RDN18-1	834	G	5632	406	1
RDN18-1	835	T	3751	56	1		RDN18-1	835	T	4970	105	0
RDN18-1	836	T	3622	38	0		RDN18-1	836	T	4965	52	0
RDN18-1	837	G	3490	387	0		RDN18-1	837	G	4960	581	0
RDN18-1	838	G	3260	351	0		RDN18-1	838	G	4490	597	0
RDN18-1	839	T	3204	41	0		RDN18-1	839	T	4532	131	0
RDN18-1	840	T	2808	25	0		RDN18-1	840	T	4176	100	0
RDN18-1	841	T	2704	27	0		RDN18-1	841	T	4423	64	0
RDN18-1	842	C	2357	190	0		RDN18-1	842	C	4095	171	0
RDN18-1	843	T	2095	146	0		RDN18-1	843	T	4149	47	0
RDN18-1	844	A	1107	39	0		RDN18-1	844	A	2856	181	0
RDN18-1	845	G	1106	181	0		RDN18-1	845	G	2758	581	1
RDN18-1	846	G	1103	172	0		RDN18-1	846	G	2695	535	0
RDN18-1	847	A	838	34	0		RDN18-1	847	A	1960	186	0
RDN18-1	848	C	698	41	7		RDN18-1	848	C	1849	64	0
RDN18-1	849	C	599	20	3		RDN18-1	849	C	2305	41	0
RDN18-1	850	A	383	11	2		RDN18-1	850	A	1793	34	0
RDN18-1	851	T	383	4	0		RDN18-1	851	T	1919	22	0
RDN18-1	852	C	532	10	0		RDN18-1	852	C	1923	38	0
RDN18-1	853	G	532	2	0		RDN18-1	853	G	2171	59	0
RDN18-1	854	T	767	13	1		RDN18-1	854	T	3359	40	0
RDN18-1	855	A	757	22	28		RDN18-1	855	A	3484	111	6
RDN18-1	856	A	757	15	0		RDN18-1	856	A	3860	135	0
RDN18-1	857	T	800	24	10		RDN18-1	857	T	3858	257	0
RDN18-1	858	G	795	6	0		RDN18-1	858	G	3794	40	0
RDN18-1	859	A	783	7	0		RDN18-1	859	A	3779	116	0
RDN18-1	860	T	783	4	0		RDN18-1	860	T	4095	34	0
RDN18-1	861	T	802	12	0		RDN18-1	861	T	4096	41	0
RDN18-1	862	A	660	1	0		RDN18-1	862	A	4323	145	0
RDN18-1	863	A	662	5	0		RDN18-1	863	A	4226	73	0
RDN18-1	864	T	665	3	0		RDN18-1	864	T	4213	19	0
RDN18-1	865	A	665	6	0		RDN18-1	865	A	4213	63	0
RDN18-1	866	G	665	4	0		RDN18-1	866	G	4213	57	1
RDN18-1	867	G	665	11	0		RDN18-1	867	G	4211	87	0
RDN18-1	868	G	665	14	0		RDN18-1	868	G	4211	61	0
RDN18-1	869	A	665	8	0		RDN18-1	869	A	4210	60	0
RDN18-1	870	C	670	10	0		RDN18-1	870	C	4210	48	0
RDN18-1	871	G	670	5	0		RDN18-1	871	G	4207	46	0
RDN18-1	872	G	670	5	0		RDN18-1	872	G	3791	27	0
RDN18-1	873	T	670	25	0		RDN18-1	873	T	3789	134	0
RDN18-1	874	C	650	23	0		RDN18-1	874	C	3788	61	0
RDN18-1	875	G	632	15	3		RDN18-1	875	G	3786	43	9
RDN18-1	876	G	556	14	0		RDN18-1	876	G	3786	70	0
RDN18-1	877	G	545	11	0		RDN18-1	877	G	3538	71	0
RDN18-1	878	G	546	10	0		RDN18-1	878	G	3538	60	0
RDN18-1	879	G	546	4	0		RDN18-1	879	G	3307	43	0
RDN18-1	880	C	637	36	0		RDN18-1	880	C	3092	129	0
RDN18-1	881	A	455	25	0		RDN18-1	881	A	1706	100	0
RDN18-1	882	T	465	2	0		RDN18-1	882	T	1705	27	0
RDN18-1	883	C	1616	33	0		RDN18-1	883	C	2784	84	0
RDN18-1	884	A	1374	42	0		RDN18-1	884	A	1575	42	0
RDN18-1	885	G	1374	2	0		RDN18-1	885	G	1575	9	0
RDN18-1	886	T	3423	81	0		RDN18-1	886	T	2085	43	0
RDN18-1	887	A	3402	70	0		RDN18-1	887	A	1769	29	0
RDN18-1	888	T	3539	46	0		RDN18-1	888	T	1769	29	1
RDN18-1	889	T	3575	47	0		RDN18-1	889	T	1770	33	0
RDN18-1	890	C	10834	35	0		RDN18-1	890	C	4529	14	0
RDN18-1	891	A	10921	346	0		RDN18-1	891	A	4531	108	0
RDN18-1	892	A	11022	107	0		RDN18-1	892	A	4530	94	0
RDN18-1	893	T	11020	165	0		RDN18-1	893	T	4520	81	0
RDN18-1	894	T	11115	192	0		RDN18-1	894	T	4518	96	0
RDN18-1	895	G	11183	62	0		RDN18-1	895	G	4516	31	0
RDN18-1	896	T	11207	456	0		RDN18-1	896	T	4515	94	0
RDN18-1	897	C	15243	148	0		RDN18-1	897	C	6407	50	0
RDN18-1	898	A	15637	528	0		RDN18-1	898	A	6406	183	0
RDN18-1	899	G	15723	81	0		RDN18-1	899	G	6424	42	0
RDN18-1	900	A	15888	452	1		RDN18-1	900	A	6424	146	0
RDN18-1	901	G	15888	97	0		RDN18-1	901	G	6741	49	0
RDN18-1	902	G	16614	200	0		RDN18-1	902	G	6742	53	0
RDN18-1	903	T	20847	1276	1		RDN18-1	903	T	8377	242	2
RDN18-1	904	G	21348	139	1		RDN18-1	904	G	8252	30	0
RDN18-1	905	A	21465	1051	6		RDN18-1	905	A	8241	275	0
RDN18-1	906	A	21561	732	0		RDN18-1	906	A	8241	190	0
RDN18-1	907	A	22069	541	0		RDN18-1	907	A	8241	156	0
RDN18-1	908	T	22301	256	8		RDN18-1	908	T	8244	89	0
RDN18-1	909	T	22451	307	0		RDN18-1	909	T	8596	123	0
RDN18-1	910	C	22451	590	16		RDN18-1	910	C	8594	144	2
RDN18-1	911	T	22453	360	987		RDN18-1	911	T	8276	119	496
RDN18-1	912	T	22451	345	20		RDN18-1	912	T	8271	292	4
RDN18-1	913	G	22344	924	144		RDN18-1	913	G	8268	82	1
RDN18-1	914	G	22342	613	0		RDN18-1	914	G	8265	278	0
RDN18-1	915	A	22250	1034	1		RDN18-1	915	A	8128	232	0
RDN18-1	916	T	22004	279	14		RDN18-1	916	T	8122	94	5
RDN18-1	917	T	21356	229	0		RDN18-1	917	T	7609	110	0
RDN18-1	918	T	21024	270	0		RDN18-1	918	T	7549	109	0
RDN18-1	919	A	16400	348	1		RDN18-1	919	A	5863	81	0
RDN18-1	920	T	16333	184	3		RDN18-1	920	T	5856	81	0
RDN18-1	921	T	16295	224	0		RDN18-1	921	T	5852	91	0
RDN18-1	922	G	16008	1406	3		RDN18-1	922	G	5847	378	0
RDN18-1	923	A	15640	1028	0		RDN18-1	923	A	5588	193	0
RDN18-1	924	A	15372	1009	0		RDN18-1	924	A	5587	258	0
RDN18-1	925	G	14864	1210	1		RDN18-1	925	G	5038	369	0
RDN18-1	926	A	14430	822	2		RDN18-1	926	A	4630	177	0
RDN18-1	927	C	13526	1115	0		RDN18-1	927	C	4627	158	0
RDN18-1	928	T	12563	201	0		RDN18-1	928	T	4616	64	0
RDN18-1	929	A	4136	334	12		RDN18-1	929	A	2125	255	0
RDN18-1	930	A	4044	273	32		RDN18-1	930	A	1799	231	0
RDN18-1	931	C	3975	524	32		RDN18-1	931	C	1789	264	0
RDN18-1	932	T	3125	45	30		RDN18-1	932	T	709	11	0
RDN18-1	933	A	750	134	2		RDN18-1	933	A	160	52	1
RDN18-1	934	C	649	133	48		RDN18-1	934	C	122	48	0
RDN18-1	935	T	620	23	0		RDN18-1	935	T	113	5	0
RDN18-1	936	G	558	42	0		RDN18-1	936	G	98	30	0
RDN18-1	937	C	548	25	0		RDN18-1	937	C	86	13	0
RDN18-1	938	G	507	16	0		RDN18-1	938	G	52	7	0
RDN18-1	939	A	489	35	0		RDN18-1	939	A	37	13	0
RDN18-1	940	A	469	20	0		RDN18-1	940	A	27	1	0
RDN18-1	941	A	461	13	0		RDN18-1	941	A	23	1	0
RDN18-1	942	G	461	16	0		RDN18-1	942	G	22	1	0
RDN18-1	943	C	558	18	0		RDN18-1	943	C	87	2	0
RDN18-1	944	A	445	12	0		RDN18-1	944	A	83	4	0
RDN18-1	945	T	445	7	18		RDN18-1	945	T	82	3	0
RDN18-1	946	T	445	9	0		RDN18-1	946	T	82	1	0
RDN18-1	947	T	445	25	0		RDN18-1	947	T	79	1	0
RDN18-1	948	G	445	8	0		RDN18-1	948	G	77	0	0
RDN18-1	949	C	440	18	0		RDN18-1	949	C	77	0	0
RDN18-1	950	C	487	9	0		RDN18-1	950	C	77	0	0
RDN18-1	951	A	487	21	0		RDN18-1	951	A	77	1	0
RDN18-1	952	A	486	16	0		RDN18-1	952	A	77	0	0
RDN18-1	953	G	481	4	0		RDN18-1	953	G	76	0	0
RDN18-1	954	G	470	8	0		RDN18-1	954	G	73	0	0
RDN18-1	955	A	466	19	0		RDN18-1	955	A	73	0	0
RDN18-1	956	C	466	9	0		RDN18-1	956	C	71	1	0
RDN18-1	957	G	372	1	0		RDN18-1	957	G	71	1	0
RDN18-1	958	T	371	22	0		RDN18-1	958	T	71	2	0
RDN18-1	959	T	341	8	0		RDN18-1	959	T	71	1	0
RDN18-1	960	T	341	4	0		RDN18-1	960	T	71	0	0
RDN18-1	961	T	338	6	0		RDN18-1	961	T	71	0	0
RDN18-1	962	C	315	8	0		RDN18-1	962	C	71	1	0
RDN18-1	963	A	297	14	0		RDN18-1	963	A	71	1	0
RDN18-1	964	T	297	2	0		RDN18-1	964	T	71	0	0
RDN18-1	965	T	360	4	0		RDN18-1	965	T	75	0	0
RDN18-1	966	A	360	10	0		RDN18-1	966	A	75	0	0
RDN18-1	967	A	360	14	0		RDN18-1	967	A	75	2	0
RDN18-1	968	T	359	3	0		RDN18-1	968	T	75	0	0
RDN18-1	969	C	814	20	0		RDN18-1	969	C	472	1	0
RDN18-1	970	A	751	34	0		RDN18-1	970	A	472	9	4
RDN18-1	971	A	751	11	0		RDN18-1	971	A	472	10	0
RDN18-1	972	G	763	16	0		RDN18-1	972	G	472	4	0
RDN18-1	973	A	763	23	0		RDN18-1	973	A	472	25	0
RDN18-1	974	A	763	19	0		RDN18-1	974	A	472	5	0
RDN18-1	975	C	907	14	0		RDN18-1	975	C	472	4	0
RDN18-1	976	G	838	9	0		RDN18-1	976	G	472	5	1
RDN18-1	977	A	838	19	0		RDN18-1	977	A	472	8	0
RDN18-1	978	A	837	17	0		RDN18-1	978	A	472	10	0
RDN18-1	979	A	835	12	0		RDN18-1	979	A	472	15	0
RDN18-1	980	G	777	1	0		RDN18-1	980	G	472	6	0
RDN18-1	981	T	742	48	0		RDN18-1	981	T	472	15	28
RDN18-1	982	T	2137	9	0		RDN18-1	982	T	5805	7	0
RDN18-1	983	A	2320	89	0		RDN18-1	983	A	5821	97	0
RDN18-1	984	G	2309	43	60		RDN18-1	984	G	5817	26	0
RDN18-1	985	G	2375	15	0		RDN18-1	985	G	5817	18	0
RDN18-1	986	G	2372	23	0		RDN18-1	986	G	5817	16	0
RDN18-1	987	G	2357	302	0		RDN18-1	987	G	5817	680	0
RDN18-1	988	A	2357	23	0		RDN18-1	988	A	5817	115	0
RDN18-1	989	T	2326	54	0		RDN18-1	989	T	5814	107	0
RDN18-1	990	C	2523	37	0		RDN18-1	990	C	5814	52	0
RDN18-1	991	G	2460	8	0		RDN18-1	991	G	5813	28	0
RDN18-1	992	A	2448	52	0		RDN18-1	992	A	6039	86	1
RDN18-1	993	A	2446	37	0		RDN18-1	993	A	6033	104	0
RDN18-1	994	G	2514	11	0		RDN18-1	994	G	6471	308	0
RDN18-1	995	A	2470	50	0		RDN18-1	995	A	6446	98	0
RDN18-1	996	T	2470	72	0		RDN18-1	996	T	6445	509	0
RDN18-1	997	G	2470	15	0		RDN18-1	997	G	6445	22	0
RDN18-1	998	A	2470	41	0		RDN18-1	998	A	6445	284	0
RDN18-1	999	T	2468	39	21		RDN18-1	999	T	6445	85	0
RDN18-1	1000	C	2522	162	0		RDN18-1	1000	C	6448	68	0
RDN18-1	1001	A	2048	37	0		RDN18-1	1001	A	5583	129	0
RDN18-1	1002	G	2028	17	0		RDN18-1	1002	G	5583	27	0
RDN18-1	1003	A	1971	41	0		RDN18-1	1003	A	5583	108	0
RDN18-1	1004	T	1950	138	0		RDN18-1	1004	T	5291	55	0
RDN18-1	1005	A	1093	12	3		RDN18-1	1005	A	3651	58	0
RDN18-1	1006	C	1086	12	3		RDN18-1	1006	C	3412	45	0
RDN18-1	1007	C	955	38	0		RDN18-1	1007	C	2818	62	0
RDN18-1	1008	G	942	9	0		RDN18-1	1008	G	2815	34	0
RDN18-1	1009	T	942	33	0		RDN18-1	1009	T	2555	108	0
RDN18-1	1010	C	924	24	0		RDN18-1	1010	C	2316	69	0
RDN18-1	1011	G	815	4	0		RDN18-1	1011	G	1668	19	1
RDN18-1	1012	T	770	29	0		RDN18-1	1012	T	1666	63	0
RDN18-1	1013	A	195	9	0		RDN18-1	1013	A	791	24	0
RDN18-1	1014	G	194	4	0		RDN18-1	1014	G	631	14	0
RDN18-1	1015	T	194	8	0		RDN18-1	1015	T	627	12	0
RDN18-1	1016	C	193	9	0		RDN18-1	1016	C	627	21	0
RDN18-1	1017	T	101	1	0		RDN18-1	1017	T	626	7	0
RDN18-1	1018	T	101	2	0		RDN18-1	1018	T	748	4	0
RDN18-1	1019	A	51	1	0		RDN18-1	1019	A	279	6	0
RDN18-1	1020	A	51	2	0		RDN18-1	1020	A	276	16	0
RDN18-1	1021	C	51	2	0		RDN18-1	1021	C	149	6	0
RDN18-1	1022	C	51	4	0		RDN18-1	1022	C	151	4	0
RDN18-1	1023	A	3	1	1		RDN18-1	1023	A	151	15	0
RDN18-1	1024	T	3	0	1		RDN18-1	1024	T	151	0	0
RDN18-1	1025	A	3	2	1		RDN18-1	1025	A	147	1	0
RDN18-1	1026	A	3	2	0		RDN18-1	1026	A	146	8	0
RDN18-1	1027	A	3	0	0		RDN18-1	1027	A	144	5	0
RDN18-1	1028	C	3	3	0		RDN18-1	1028	C	144	125	0
RDN18-1	1029	T	89	1	0		RDN18-1	1029	T	510	9	0
RDN18-1	1030	A	89	1	0		RDN18-1	1030	A	509	18	0
RDN18-1	1031	T	142	1	0		RDN18-1	1031	T	939	10	0
RDN18-1	1032	G	151	0	0		RDN18-1	1032	G	931	7	0
RDN18-1	1033	C	176	1	0		RDN18-1	1033	C	925	11	0
RDN18-1	1034	C	930	2	0		RDN18-1	1034	C	925	8	0
RDN18-1	1035	G	935	1	0		RDN18-1	1035	G	925	5	0
RDN18-1	1036	A	938	2	0		RDN18-1	1036	A	925	7	0
RDN18-1	1037	C	1324	5	0		RDN18-1	1037	C	925	16	0
RDN18-1	1038	T	3051	4	0		RDN18-1	1038	T	3028	7	0
RDN18-1	1039	A	3072	129	0		RDN18-1	1039	A	3030	33	0
RDN18-1	1040	G	3072	25	1		RDN18-1	1040	G	3030	9	0
RDN18-1	1041	G	3132	20	0		RDN18-1	1041	G	3030	9	0
RDN18-1	1042	G	3162	6	0		RDN18-1	1042	G	3030	8	0
RDN18-1	1043	A	3162	32	0		RDN18-1	1043	A	3030	38	0
RDN18-1	1044	T	3162	30	0		RDN18-1	1044	T	3030	27	0
RDN18-1	1045	C	3162	32	0		RDN18-1	1045	C	3030	22	0
RDN18-1	1046	G	3162	8	0		RDN18-1	1046	G	3028	18	0
RDN18-1	1047	G	3162	3	0		RDN18-1	1047	G	3028	6	0
RDN18-1	1048	G	3162	4	0		RDN18-1	1048	G	3026	3	0
RDN18-1	1049	T	3162	102	7		RDN18-1	1049	T	3025	63	0
RDN18-1	1050	G	3162	7	163		RDN18-1	1050	G	3025	11	0
RDN18-1	1051	G	3162	6	0		RDN18-1	1051	G	3022	8	0
RDN18-1	1052	T	3162	148	10		RDN18-1	1052	T	3022	69	0
RDN18-1	1053	G	3162	37	0		RDN18-1	1053	G	3022	17	0
RDN18-1	1054	T	3161	60	0		RDN18-1	1054	T	2904	34	9
RDN18-1	1055	T	3106	29	0		RDN18-1	1055	T	2897	17	0
RDN18-1	1056	T	3093	29	0		RDN18-1	1056	T	2895	28	0
RDN18-1	1057	T	2831	4	0		RDN18-1	1057	T	2580	13	0
RDN18-1	1058	T	2814	17	0		RDN18-1	1058	T	2580	20	0
RDN18-1	1059	T	2712	83	0		RDN18-1	1059	T	2579	19	0
RDN18-1	1060	T	2547	6	0		RDN18-1	1060	T	3290	9	0
RDN18-1	1061	A	998	299	0		RDN18-1	1061	A	2072	535	0
RDN18-1	1062	A	725	16	0		RDN18-1	1062	A	1573	40	0
RDN18-1	1063	T	824	5	0		RDN18-1	1063	T	1561	13	0
RDN18-1	1064	G	841	19	0		RDN18-1	1064	G	1559	101	0
RDN18-1	1065	A	826	5	0		RDN18-1	1065	A	964	15	0
RDN18-1	1066	C	779	6	0		RDN18-1	1066	C	963	6	1
RDN18-1	1067	C	756	13	0		RDN18-1	1067	C	963	8	0
RDN18-1	1068	C	775	5	0		RDN18-1	1068	C	962	6	0
RDN18-1	1069	A	775	8	0		RDN18-1	1069	A	960	15	0
RDN18-1	1070	C	773	12	0		RDN18-1	1070	C	960	6	0
RDN18-1	1071	T	773	22	0		RDN18-1	1071	T	960	24	0
RDN18-1	1072	C	773	10	0		RDN18-1	1072	C	960	16	0
RDN18-1	1073	G	773	13	0		RDN18-1	1073	G	960	21	0
RDN18-1	1074	G	773	15	0		RDN18-1	1074	G	960	12	0
RDN18-1	1075	C	773	9	0		RDN18-1	1075	C	960	19	0
RDN18-1	1076	A	563	17	0		RDN18-1	1076	A	960	25	0
RDN18-1	1077	C	563	5	0		RDN18-1	1077	C	958	13	0
RDN18-1	1078	C	558	8	0		RDN18-1	1078	C	957	11	0
RDN18-1	1079	T	552	26	0		RDN18-1	1079	T	911	20	2
RDN18-1	1080	T	748	24	0		RDN18-1	1080	T	1372	149	0
RDN18-1	1081	A	748	28	0		RDN18-1	1081	A	1372	32	0
RDN18-1	1082	C	1315	27	0		RDN18-1	1082	C	1418	13	0
RDN18-1	1083	G	1253	4	0		RDN18-1	1083	G	1414	11	0
RDN18-1	1084	A	1246	28	0		RDN18-1	1084	A	1671	57	0
RDN18-1	1085	G	1165	2	0		RDN18-1	1085	G	1670	11	0
RDN18-1	1086	A	1165	44	1		RDN18-1	1086	A	1669	79	1
RDN18-1	1087	A	1165	27	0		RDN18-1	1087	A	1772	321	0
RDN18-1	1088	A	1153	19	0		RDN18-1	1088	A	1771	57	0
RDN18-1	1089	T	1168	28	0		RDN18-1	1089	T	1669	42	0
RDN18-1	1090	C	2118	41	0		RDN18-1	1090	C	5204	17	0
RDN18-1	1091	A	1955	75	0		RDN18-1	1091	A	4751	85	0
RDN18-1	1092	A	1955	24	0		RDN18-1	1092	A	5006	101	0
RDN18-1	1093	A	1953	25	0		RDN18-1	1093	A	5008	79	0
RDN18-1	1094	G	2134	7	0		RDN18-1	1094	G	5008	14	0
RDN18-1	1095	T	2171	135	6		RDN18-1	1095	T	5624	145	0
RDN18-1	1096	C	2345	29	2		RDN18-1	1096	C	5656	25	1
RDN18-1	1097	T	2481	76	162		RDN18-1	1097	T	5656	223	363
RDN18-1	1098	T	2946	31	0		RDN18-1	1098	T	5656	74	99
RDN18-1	1099	T	3360	44	0		RDN18-1	1099	T	5932	250	0
RDN18-1	1100	G	3360	24	1		RDN18-1	1100	G	5933	25	1
RDN18-1	1101	G	3360	35	0		RDN18-1	1101	G	5932	106	0
RDN18-1	1102	G	3360	26	0		RDN18-1	1102	G	5931	33	0
RDN18-1	1103	T	3369	210	3		RDN18-1	1103	T	5930	174	0
RDN18-1	1104	T	3379	48	3		RDN18-1	1104	T	5929	65	0
RDN18-1	1105	C	3370	64	3		RDN18-1	1105	C	6031	53	0
RDN18-1	1106	T	3763	43	1		RDN18-1	1106	T	6034	81	2
RDN18-1	1107	G	3787	35	35		RDN18-1	1107	G	6035	64	167
RDN18-1	1108	G	4136	88	1		RDN18-1	1108	G	6252	213	0
RDN18-1	1109	G	4218	97	0		RDN18-1	1109	G	6252	151	0
RDN18-1	1110	G	4183	83	0		RDN18-1	1110	G	6247	103	0
RDN18-1	1111	G	4370	57	0		RDN18-1	1111	G	5827	97	0
RDN18-1	1112	G	4314	27	0		RDN18-1	1112	G	5815	81	0
RDN18-1	1113	A	4510	204	5		RDN18-1	1113	A	5725	240	6
RDN18-1	1114	G	4456	9	7		RDN18-1	1114	G	5682	56	0
RDN18-1	1115	T	6648	77	0		RDN18-1	1115	T	8754	86	0
RDN18-1	1116	A	5777	104	0		RDN18-1	1116	A	6090	104	0
RDN18-1	1117	T	5781	103	0		RDN18-1	1117	T	6087	242	0
RDN18-1	1118	G	5802	123	18		RDN18-1	1118	G	6079	718	5
RDN18-1	1119	G	6101	117	0		RDN18-1	1119	G	5921	55	0
RDN18-1	1120	T	6113	173	0		RDN18-1	1120	T	5925	109	0
RDN18-1	1121	C	6397	223	0		RDN18-1	1121	C	5413	109	0
RDN18-1	1122	G	6394	74	29		RDN18-1	1122	G	5413	56	0
RDN18-1	1123	C	8144	1050	0		RDN18-1	1123	C	5702	792	3
RDN18-1	1124	A	8659	207	12		RDN18-1	1124	A	5213	115	0
RDN18-1	1125	A	8696	206	0		RDN18-1	1125	A	5212	115	0
RDN18-1	1126	G	8697	1063	354		RDN18-1	1126	G	5212	27	0
RDN18-1	1127	G	8601	77	0		RDN18-1	1127	G	5210	169	0
RDN18-1	1128	C	8533	2243	1288		RDN18-1	1128	C	5210	137	0
RDN18-1	1129	T	8511	162	55		RDN18-1	1129	T	5210	78	0
RDN18-1	1130	G	8487	41	0		RDN18-1	1130	G	5209	22	0
RDN18-1	1131	A	8435	270	1		RDN18-1	1131	A	5204	147	4
RDN18-1	1132	A	8346	304	0		RDN18-1	1132	A	5200	177	0
RDN18-1	1133	A	8052	230	0		RDN18-1	1133	A	4827	138	0
RDN18-1	1134	C	7866	280	0		RDN18-1	1134	C	4815	132	0
RDN18-1	1135	T	6948	88	0		RDN18-1	1135	T	3781	62	1
RDN18-1	1136	T	7166	69	0		RDN18-1	1136	T	4456	40	0
RDN18-1	1137	A	6129	81	11		RDN18-1	1137	A	3015	64	0
RDN18-1	1138	A	6162	100	0		RDN18-1	1138	A	3007	77	0
RDN18-1	1139	A	6145	169	0		RDN18-1	1139	A	3006	98	0
RDN18-1	1140	G	6135	41	0		RDN18-1	1140	G	2997	27	1
RDN18-1	1141	G	5822	66	0		RDN18-1	1141	G	2971	40	0
RDN18-1	1142	A	5648	128	0		RDN18-1	1142	A	2962	93	1
RDN18-1	1143	A	5492	78	0		RDN18-1	1143	A	2962	60	0
RDN18-1	1144	T	5362	155	12		RDN18-1	1144	T	3173	45	0
RDN18-1	1145	T	5261	68	0		RDN18-1	1145	T	3155	52	0
RDN18-1	1146	G	5148	40	0		RDN18-1	1146	G	3154	49	0
RDN18-1	1147	A	5115	124	0		RDN18-1	1147	A	3152	114	0
RDN18-1	1148	C	5091	123	0		RDN18-1	1148	C	3146	97	0
RDN18-1	1149	G	3330	83	0		RDN18-1	1149	G	2450	43	0
RDN18-1	1150	G	3095	65	0		RDN18-1	1150	G	2452	39	0
RDN18-1	1151	A	3058	162	1		RDN18-1	1151	A	2497	83	5
RDN18-1	1152	A	3002	114	0		RDN18-1	1152	A	2497	94	0
RDN18-1	1153	G	2968	48	0		RDN18-1	1153	G	2497	29	0
RDN18-1	1154	G	2823	71	1		RDN18-1	1154	G	2386	62	0
RDN18-1	1155	G	2795	44	7		RDN18-1	1155	G	2385	34	0
RDN18-1	1156	C	2757	203	29		RDN18-1	1156	C	3119	121	0
RDN18-1	1157	A	2007	70	27		RDN18-1	1157	A	2875	105	0
RDN18-1	1158	C	1734	121	11		RDN18-1	1158	C	2660	96	1
RDN18-1	1159	C	1522	84	0		RDN18-1	1159	C	2299	110	0
RDN18-1	1160	A	1107	34	0		RDN18-1	1160	A	1900	55	0
RDN18-1	1161	C	1050	37	2		RDN18-1	1161	C	1890	29	3
RDN18-1	1162	C	1267	35	0		RDN18-1	1162	C	2245	48	0
RDN18-1	1163	A	1064	48	0		RDN18-1	1163	A	1987	53	0
RDN18-1	1164	G	1044	27	0		RDN18-1	1164	G	2219	26	1
RDN18-1	1165	G	991	8	0		RDN18-1	1165	G	2407	14	0
RDN18-1	1166	A	976	47	0		RDN18-1	1166	A	2381	56	0
RDN18-1	1167	G	961	10	0		RDN18-1	1167	G	2381	4	0
RDN18-1	1168	T	958	36	0		RDN18-1	1168	T	2379	84	0
RDN18-1	1169	G	1000	7	1		RDN18-1	1169	G	2379	11	3
RDN18-1	1170	G	1000	13	0		RDN18-1	1170	G	2379	11	0
RDN18-1	1171	A	998	46	0		RDN18-1	1171	A	2376	65	0
RDN18-1	1172	G	952	5	0		RDN18-1	1172	G	2376	18	0
RDN18-1	1173	C	948	62	0		RDN18-1	1173	C	2376	56	17
RDN18-1	1174	C	927	31	0		RDN18-1	1174	C	2371	40	0
RDN18-1	1175	T	955	15	0		RDN18-1	1175	T	2371	36	0
RDN18-1	1176	G	955	24	0		RDN18-1	1176	G	2370	27	0
RDN18-1	1177	C	936	38	0		RDN18-1	1177	C	2370	61	1
RDN18-1	1178	G	977	18	0		RDN18-1	1178	G	2324	19	0
RDN18-1	1179	G	977	8	0		RDN18-1	1179	G	2322	20	0
RDN18-1	1180	C	942	65	1		RDN18-1	1180	C	2319	112	1
RDN18-1	1181	T	932	13	1		RDN18-1	1181	T	2309	54	4
RDN18-1	1182	T	1180	51	0		RDN18-1	1182	T	2598	56	4
RDN18-1	1183	A	902	79	0		RDN18-1	1183	A	1601	129	7
RDN18-1	1184	A	866	36	0		RDN18-1	1184	A	1578	101	4
RDN18-1	1185	T	818	40	0		RDN18-1	1185	T	1572	62	0
RDN18-1	1186	T	811	49	0		RDN18-1	1186	T	1287	39	0
RDN18-1	1187	T	776	9	0		RDN18-1	1187	T	1263	24	0
RDN18-1	1188	G	776	15	0		RDN18-1	1188	G	1259	34	0
RDN18-1	1189	A	739	23	0		RDN18-1	1189	A	1103	35	0
RDN18-1	1190	C	734	22	0		RDN18-1	1190	C	1102	33	0
RDN18-1	1191	T	732	11	40		RDN18-1	1191	T	1098	30	0
RDN18-1	1192	C	821	107	0		RDN18-1	1192	C	1100	30	0
RDN18-1	1193	A	542	16	0		RDN18-1	1193	A	670	17	0
RDN18-1	1194	A	535	3	0		RDN18-1	1194	A	670	18	0
RDN18-1	1195	C	894	80	0		RDN18-1	1195	C	1943	16	0
RDN18-1	1196	A	812	32	0		RDN18-1	1196	A	1943	55	0
RDN18-1	1197	C	1253	16	0		RDN18-1	1197	C	2362	35	1
RDN18-1	1198	G	1348	15	3		RDN18-1	1198	G	2362	26	4
RDN18-1	1199	G	1349	15	0		RDN18-1	1199	G	2360	19	0
RDN18-1	1200	G	1349	8	0		RDN18-1	1200	G	2359	18	0
RDN18-1	1201	G	1349	6	0		RDN18-1	1201	G	2359	11	0
RDN18-1	1202	A	1349	33	1		RDN18-1	1202	A	2357	66	1
RDN18-1	1203	A	1349	26	0		RDN18-1	1203	A	2356	85	0
RDN18-1	1204	A	1314	20	0		RDN18-1	1204	A	2352	46	0
RDN18-1	1205	C	1314	61	1		RDN18-1	1205	C	2050	277	0
RDN18-1	1206	T	1310	88	73		RDN18-1	1206	T	2048	277	0
RDN18-1	1207	C	1330	21	0		RDN18-1	1207	C	2045	241	1
RDN18-1	1208	A	1195	12	0		RDN18-1	1208	A	1832	46	0
RDN18-1	1209	C	1192	22	2		RDN18-1	1209	C	1830	105	1
RDN18-1	1210	C	1255	11	0		RDN18-1	1210	C	1902	35	0
RDN18-1	1211	A	1316	35	0		RDN18-1	1211	A	1895	35	0
RDN18-1	1212	G	1314	15	0		RDN18-1	1212	G	1894	10	4
RDN18-1	1213	G	1302	7	0		RDN18-1	1213	G	1873	14	0
RDN18-1	1214	T	1341	108	0		RDN18-1	1214	T	1869	77	0
RDN18-1	1215	C	1300	21	2		RDN18-1	1215	C	1868	9	1
RDN18-1	1216	C	1170	51	0		RDN18-1	1216	C	2050	17	0
RDN18-1	1217	A	1119	27	0		RDN18-1	1217	A	2050	45	0
RDN18-1	1218	G	1119	13	0		RDN18-1	1218	G	2050	10	0
RDN18-1	1219	A	1119	35	0		RDN18-1	1219	A	2050	47	0
RDN18-1	1220	C	1125	22	0		RDN18-1	1220	C	2050	22	0
RDN18-1	1221	A	686	23	0		RDN18-1	1221	A	897	24	0
RDN18-1	1222	C	906	6	0		RDN18-1	1222	C	995	26	0
RDN18-1	1223	A	750	46	0		RDN18-1	1223	A	657	21	0
RDN18-1	1224	A	750	21	0		RDN18-1	1224	A	656	10	0
RDN18-1	1225	T	1227	26	0		RDN18-1	1225	T	1290	8	0
RDN18-1	1226	A	1220	44	0		RDN18-1	1226	A	1290	28	0
RDN18-1	1227	A	1220	32	0		RDN18-1	1227	A	1290	29	0
RDN18-1	1228	G	1220	5	0		RDN18-1	1228	G	1290	6	0
RDN18-1	1229	G	1220	6	0		RDN18-1	1229	G	1290	18	0
RDN18-1	1230	A	1220	22	0		RDN18-1	1230	A	1290	15	0
RDN18-1	1231	T	1220	28	0		RDN18-1	1231	T	1289	38	1
RDN18-1	1232	T	1373	25	0		RDN18-1	1232	T	1286	21	0
RDN18-1	1233	G	1373	3	0		RDN18-1	1233	G	1285	9	0
RDN18-1	1234	A	1378	56	0		RDN18-1	1234	A	1285	28	0
RDN18-1	1235	C	1597	65	0		RDN18-1	1235	C	1973	14	0
RDN18-1	1236	A	1576	34	0		RDN18-1	1236	A	1798	33	0
RDN18-1	1237	G	1588	11	0		RDN18-1	1237	G	1629	6	0
RDN18-1	1238	A	1610	52	0		RDN18-1	1238	A	1625	29	0
RDN18-1	1239	T	1610	53	0		RDN18-1	1239	T	1625	19	0
RDN18-1	1240	T	3677	35	0		RDN18-1	1240	T	2815	26	0
RDN18-1	1241	G	3331	48	0		RDN18-1	1241	G	2813	24	0
RDN18-1	1242	A	3304	76	0		RDN18-1	1242	A	2810	42	0
RDN18-1	1243	G	3319	16	0		RDN18-1	1243	G	3144	4	0
RDN18-1	1244	A	3415	105	0		RDN18-1	1244	A	3136	54	1
RDN18-1	1245	G	3326	18	0		RDN18-1	1245	G	3136	4	0
RDN18-1	1246	C	4422	42	19		RDN18-1	1246	C	3124	16	0
RDN18-1	1247	T	4538	41	19		RDN18-1	1247	T	3125	39	0
RDN18-1	1248	C	5027	50	0		RDN18-1	1248	C	4293	12	0
RDN18-1	1249	T	5117	37	1		RDN18-1	1249	T	4292	41	0
RDN18-1	1250	T	5234	42	0		RDN18-1	1250	T	4526	29	0
RDN18-1	1251	T	5263	43	0		RDN18-1	1251	T	4527	73	0
RDN18-1	1252	C	5393	25	0		RDN18-1	1252	C	4527	20	0
RDN18-1	1253	T	5491	32	0		RDN18-1	1253	T	4846	60	0
RDN18-1	1254	T	6189	39	0		RDN18-1	1254	T	5464	38	0
RDN18-1	1255	G	6102	22	0		RDN18-1	1255	G	5464	23	0
RDN18-1	1256	A	6087	194	0		RDN18-1	1256	A	5463	77	2
RDN18-1	1257	T	6129	219	4		RDN18-1	1257	T	5463	41	4
RDN18-1	1258	T	6137	122	0		RDN18-1	1258	T	5534	33	0
RDN18-1	1259	T	6098	75	0		RDN18-1	1259	T	5535	45	0
RDN18-1	1260	T	6185	37	0		RDN18-1	1260	T	6328	27	0
RDN18-1	1261	G	6193	120	0		RDN18-1	1261	G	6327	79	1
RDN18-1	1262	T	6329	163	0		RDN18-1	1262	T	6322	67	2
RDN18-1	1263	G	6303	248	7		RDN18-1	1263	G	6320	263	40
RDN18-1	1264	G	6303	402	0		RDN18-1	1264	G	6320	480	1
RDN18-1	1265	G	6303	486	5		RDN18-1	1265	G	6318	447	3
RDN18-1	1266	T	6298	366	124		RDN18-1	1266	T	6300	68	281
RDN18-1	1267	G	6210	148	121		RDN18-1	1267	G	6297	173	25
RDN18-1	1268	G	6208	380	0		RDN18-1	1268	G	6297	501	0
RDN18-1	1269	T	6207	117	5		RDN18-1	1269	T	6297	84	0
RDN18-1	1270	G	6221	310	2		RDN18-1	1270	G	6293	425	35
RDN18-1	1271	G	6133	494	0		RDN18-1	1271	G	6289	618	0
RDN18-1	1272	T	6100	81	0		RDN18-1	1272	T	6162	93	0
RDN18-1	1273	G	5866	329	1		RDN18-1	1273	G	6156	484	0
RDN18-1	1274	C	5910	652	1		RDN18-1	1274	C	6128	390	0
RDN18-1	1275	A	1081	115	2		RDN18-1	1275	A	2119	102	0
RDN18-1	1276	T	1064	7	0		RDN18-1	1276	T	2086	25	0
RDN18-1	1277	G	1064	49	0		RDN18-1	1277	G	2086	94	0
RDN18-1	1278	G	1051	54	0		RDN18-1	1278	G	2029	156	0
RDN18-1	1279	C	1034	73	1		RDN18-1	1279	C	2018	97	1
RDN18-1	1280	C	883	57	5		RDN18-1	1280	C	1946	85	0
RDN18-1	1281	G	630	8	6		RDN18-1	1281	G	1943	39	2
RDN18-1	1282	T	617	21	2		RDN18-1	1282	T	1695	29	3
RDN18-1	1283	T	621	6	0		RDN18-1	1283	T	1694	24	3
RDN18-1	1284	C	615	146	10		RDN18-1	1284	C	1505	433	44
RDN18-1	1285	T	559	18	0		RDN18-1	1285	T	1459	17	0
RDN18-1	1286	T	1289	46	0		RDN18-1	1286	T	2907	22	0
RDN18-1	1287	A	1015	100	14		RDN18-1	1287	A	1873	279	106
RDN18-1	1288	G	995	36	11		RDN18-1	1288	G	1949	263	105
RDN18-1	1289	T	999	38	0		RDN18-1	1289	T	1908	17	0
RDN18-1	1290	T	1063	5	0		RDN18-1	1290	T	1728	27	0
RDN18-1	1291	G	1049	10	0		RDN18-1	1291	G	1702	9	0
RDN18-1	1292	G	1035	4	0		RDN18-1	1292	G	1548	2	0
RDN18-1	1293	T	1688	41	0		RDN18-1	1293	T	1814	45	0
RDN18-1	1294	G	2003	2	1		RDN18-1	1294	G	1814	5	0
RDN18-1	1295	G	2002	2	0		RDN18-1	1295	G	1814	4	0
RDN18-1	1296	A	2002	19	0		RDN18-1	1296	A	1814	49	0
RDN18-1	1297	G	2002	4	0		RDN18-1	1297	G	1814	5	0
RDN18-1	1298	T	2190	70	0		RDN18-1	1298	T	1814	31	0
RDN18-1	1299	G	2149	5	0		RDN18-1	1299	G	1813	10	0
RDN18-1	1300	A	2389	52	0		RDN18-1	1300	A	1813	36	0
RDN18-1	1301	T	2389	16	27		RDN18-1	1301	T	1813	7	0
RDN18-1	1302	T	2389	17	0		RDN18-1	1302	T	1813	14	0
RDN18-1	1303	T	2389	25	0		RDN18-1	1303	T	1813	17	0
RDN18-1	1304	G	2381	38	0		RDN18-1	1304	G	1813	10	0
RDN18-1	1305	T	2355	45	0		RDN18-1	1305	T	1813	16	0
RDN18-1	1306	C	2321	61	0		RDN18-1	1306	C	1813	22	0
RDN18-1	1307	T	2439	38	0		RDN18-1	1307	T	1813	9	0
RDN18-1	1308	G	2429	70	0		RDN18-1	1308	G	1813	41	0
RDN18-1	1309	C	2375	86	0		RDN18-1	1309	C	1813	24	0
RDN18-1	1310	T	2345	13	0		RDN18-1	1310	T	1812	16	0
RDN18-1	1311	T	2458	18	93		RDN18-1	1311	T	1662	10	0
RDN18-1	1312	A	1832	108	93		RDN18-1	1312	A	457	13	0
RDN18-1	1313	A	1831	58	0		RDN18-1	1313	A	457	20	0
RDN18-1	1314	T	1831	26	0		RDN18-1	1314	T	456	6	0
RDN18-1	1315	T	1832	19	0		RDN18-1	1315	T	456	9	0
RDN18-1	1316	G	1832	100	0		RDN18-1	1316	G	456	36	0
RDN18-1	1317	C	1905	67	0		RDN18-1	1317	C	456	22	0
RDN18-1	1318	G	1575	62	0		RDN18-1	1318	G	456	37	0
RDN18-1	1319	A	1559	203	0		RDN18-1	1319	A	456	25	0
RDN18-1	1320	T	1451	26	0		RDN18-1	1320	T	456	14	0
RDN18-1	1321	A	1120	31	0		RDN18-1	1321	A	461	9	0
RDN18-1	1322	A	1120	19	0		RDN18-1	1322	A	461	13	0
RDN18-1	1323	C	1120	52	0		RDN18-1	1323	C	461	24	0
RDN18-1	1324	G	1098	23	0		RDN18-1	1324	G	244	10	0
RDN18-1	1325	A	1097	38	0		RDN18-1	1325	A	240	12	0
RDN18-1	1326	A	1096	31	0		RDN18-1	1326	A	240	11	0
RDN18-1	1327	C	1094	61	0		RDN18-1	1327	C	253	21	0
RDN18-1	1328	G	1031	29	0		RDN18-1	1328	G	252	10	0
RDN18-1	1329	A	1028	87	0		RDN18-1	1329	A	252	26	0
RDN18-1	1330	G	1016	18	0		RDN18-1	1330	G	252	10	0
RDN18-1	1331	A	895	56	0		RDN18-1	1331	A	250	27	0
RDN18-1	1332	C	578	55	0		RDN18-1	1332	C	185	127	0
RDN18-1	1333	C	549	36	0		RDN18-1	1333	C	182	36	0
RDN18-1	1334	T	548	46	6		RDN18-1	1334	T	182	108	0
RDN18-1	1335	T	591	11	0		RDN18-1	1335	T	573	6	0
RDN18-1	1336	A	240	16	0		RDN18-1	1336	A	432	9	0
RDN18-1	1337	A	233	11	0		RDN18-1	1337	A	414	4	0
RDN18-1	1338	C	233	19	0		RDN18-1	1338	C	414	2	0
RDN18-1	1339	C	228	12	0		RDN18-1	1339	C	414	2	0
RDN18-1	1340	T	255	8	0		RDN18-1	1340	T	417	4	0
RDN18-1	1341	A	100	8	0		RDN18-1	1341	A	417	1	0
RDN18-1	1342	C	101	3	0		RDN18-1	1342	C	417	3	0
RDN18-1	1343	T	169	5	0		RDN18-1	1343	T	749	2	0
RDN18-1	1344	A	160	3	0		RDN18-1	1344	A	749	7	0
RDN18-1	1345	A	160	1	0		RDN18-1	1345	A	749	7	0
RDN18-1	1346	A	160	4	0		RDN18-1	1346	A	749	17	0
RDN18-1	1347	T	197	4	0		RDN18-1	1347	T	749	6	0
RDN18-1	1348	A	197	3	0		RDN18-1	1348	A	736	2	0
RDN18-1	1349	G	196	0	0		RDN18-1	1349	G	736	2	0
RDN18-1	1350	T	196	19	0		RDN18-1	1350	T	736	14	0
RDN18-1	1351	G	196	0	0		RDN18-1	1351	G	736	1	0
RDN18-1	1352	G	196	3	0		RDN18-1	1352	G	736	2	0
RDN18-1	1353	T	195	6	0		RDN18-1	1353	T	736	13	0
RDN18-1	1354	G	195	2	0		RDN18-1	1354	G	735	2	0
RDN18-1	1355	C	195	0	0		RDN18-1	1355	C	435	2	0
RDN18-1	1356	T	195	1	0		RDN18-1	1356	T	435	2	0
RDN18-1	1357	A	195	1	0		RDN18-1	1357	A	434	5	0
RDN18-1	1358	G	212	5	0		RDN18-1	1358	G	434	5	0
RDN18-1	1359	C	212	7	0		RDN18-1	1359	C	434	1	1
RDN18-1	1360	A	245	6	0		RDN18-1	1360	A	434	1	1
RDN18-1	1361	T	339	3	27		RDN18-1	1361	T	434	2	87
RDN18-1	1362	T	580	3	0		RDN18-1	1362	T	433	2	0
RDN18-1	1363	T	742	6	0		RDN18-1	1363	T	433	2	0
RDN18-1	1364	G	742	5	0		RDN18-1	1364	G	433	31	0
RDN18-1	1365	C	742	9	0		RDN18-1	1365	C	433	3	0
RDN18-1	1366	T	742	8	0		RDN18-1	1366	T	432	2	0
RDN18-1	1367	G	742	9	0		RDN18-1	1367	G	432	12	0
RDN18-1	1368	G	733	8	0		RDN18-1	1368	G	361	19	0
RDN18-1	1369	T	789	9	0		RDN18-1	1369	T	596	6	0
RDN18-1	1370	T	893	59	0		RDN18-1	1370	T	607	241	0
RDN18-1	1371	A	845	9	1		RDN18-1	1371	A	604	5	0
RDN18-1	1372	T	856	93	0		RDN18-1	1372	T	601	247	0
RDN18-1	1373	C	886	20	0		RDN18-1	1373	C	601	22	0
RDN18-1	1374	C	1066	19	0		RDN18-1	1374	C	601	10	0
RDN18-1	1375	A	1066	39	0		RDN18-1	1375	A	600	33	0
RDN18-1	1376	C	1324	26	0		RDN18-1	1376	C	600	6	0
RDN18-1	1377	T	1496	13	0		RDN18-1	1377	T	600	9	0
RDN18-1	1378	T	1628	35	0		RDN18-1	1378	T	599	3	0
RDN18-1	1379	C	2212	25	0		RDN18-1	1379	C	599	14	0
RDN18-1	1380	T	2376	17	0		RDN18-1	1380	T	599	4	0
RDN18-1	1381	T	8389	22	0		RDN18-1	1381	T	2414	4	0
RDN18-1	1382	A	9093	354	0		RDN18-1	1382	A	2414	129	0
RDN18-1	1383	G	9380	88	0		RDN18-1	1383	G	2414	157	0
RDN18-1	1384	A	9516	117	1		RDN18-1	1384	A	2413	83	0
RDN18-1	1385	G	9497	69	2		RDN18-1	1385	G	2410	75	3
RDN18-1	1386	G	9827	100	0		RDN18-1	1386	G	2392	56	0
RDN18-1	1387	G	9826	71	0		RDN18-1	1387	G	2318	38	0
RDN18-1	1388	A	9826	157	0		RDN18-1	1388	A	2307	139	0
RDN18-1	1389	C	9896	67	0		RDN18-1	1389	C	2307	37	0
RDN18-1	1390	T	9651	80	0		RDN18-1	1390	T	2290	21	0
RDN18-1	1391	A	9350	20	1		RDN18-1	1391	A	2244	99	93
RDN18-1	1392	T	9347	71	0		RDN18-1	1392	T	2242	23	0
RDN18-1	1393	C	9347	69	1		RDN18-1	1393	C	2180	37	0
RDN18-1	1394	G	9332	80	42		RDN18-1	1394	G	2063	26	0
RDN18-1	1395	G	9255	11	18		RDN18-1	1395	G	2063	8	0
RDN18-1	1396	T	9255	233	6903		RDN18-1	1396	T	2066	134	160
RDN18-1	1397	T	9252	654	784		RDN18-1	1397	T	2065	45	0
RDN18-1	1398	T	9259	274	119		RDN18-1	1398	T	2065	25	0
RDN18-1	1399	C	9355	172	265		RDN18-1	1399	C	2076	239	1
RDN18-1	1400	A	9131	247	7		RDN18-1	1400	A	1483	38	0
RDN18-1	1401	A	9131	254	0		RDN18-1	1401	A	1483	26	0
RDN18-1	1402	G	9131	79	0		RDN18-1	1402	G	1482	8	0
RDN18-1	1403	C	9141	225	0		RDN18-1	1403	C	1568	26	0
RDN18-1	1404	C	8984	85	0		RDN18-1	1404	C	1568	21	0
RDN18-1	1405	G	8984	29	0		RDN18-1	1405	G	1566	15	0
RDN18-1	1406	A	8962	648	0		RDN18-1	1406	A	1566	116	0
RDN18-1	1407	T	8942	161	0		RDN18-1	1407	T	1564	28	0
RDN18-1	1408	G	8843	92	9		RDN18-1	1408	G	1563	25	1
RDN18-1	1409	G	8842	45	0		RDN18-1	1409	G	1563	17	0
RDN18-1	1410	A	8835	1665	0		RDN18-1	1410	A	1563	198	0
RDN18-1	1411	A	8662	483	0		RDN18-1	1411	A	1562	52	0
RDN18-1	1412	G	8539	38	0		RDN18-1	1412	G	1562	10	0
RDN18-1	1413	T	8012	440	1		RDN18-1	1413	T	1560	109	3
RDN18-1	1414	T	7325	91	0		RDN18-1	1414	T	1516	30	0
RDN18-1	1415	T	7299	89	0		RDN18-1	1415	T	1516	31	0
RDN18-1	1416	G	7315	492	0		RDN18-1	1416	G	1521	129	0
RDN18-1	1417	A	7158	716	1		RDN18-1	1417	A	1521	87	0
RDN18-1	1418	G	6061	237	0		RDN18-1	1418	G	1370	37	0
RDN18-1	1419	G	5789	169	0		RDN18-1	1419	G	1370	48	0
RDN18-1	1420	C	5630	753	0		RDN18-1	1420	C	1073	86	0
RDN18-1	1421	A	1701	264	0		RDN18-1	1421	A	457	63	1
RDN18-1	1422	A	1643	97	0		RDN18-1	1422	A	452	37	1
RDN18-1	1423	T	2401	25	0		RDN18-1	1423	T	881	11	0
RDN18-1	1424	A	1550	93	1		RDN18-1	1424	A	553	16	0
RDN18-1	1425	A	1353	24	0		RDN18-1	1425	A	549	29	0
RDN18-1	1426	C	2178	53	1		RDN18-1	1426	C	1911	19	0
RDN18-1	1427	A	2157	99	2		RDN18-1	1427	A	1838	42	0
RDN18-1	1428	G	2146	25	2		RDN18-1	1428	G	1838	18	2
RDN18-1	1429	G	2138	10	0		RDN18-1	1429	G	1836	4	0
RDN18-1	1430	T	2118	165	0		RDN18-1	1430	T	1913	56	0
RDN18-1	1431	C	2088	62	1		RDN18-1	1431	C	1900	4	0
RDN18-1	1432	T	2017	19	0		RDN18-1	1432	T	1897	16	0
RDN18-1	1433	G	2003	9	0		RDN18-1	1433	G	1896	4	0
RDN18-1	1434	T	2171	53	0		RDN18-1	1434	T	1895	31	0
RDN18-1	1435	G	2203	8	0		RDN18-1	1435	G	1895	9	0
RDN18-1	1436	A	2202	31	0		RDN18-1	1436	A	1895	18	0
RDN18-1	1437	T	2231	25	0		RDN18-1	1437	T	1895	15	0
RDN18-1	1438	G	2236	23	0		RDN18-1	1438	G	1895	19	0
RDN18-1	1439	C	2247	52	0		RDN18-1	1439	C	1895	23	0
RDN18-1	1440	C	2252	49	0		RDN18-1	1440	C	1897	17	0
RDN18-1	1441	C	2275	30	0		RDN18-1	1441	C	1897	16	0
RDN18-1	1442	T	2286	36	26		RDN18-1	1442	T	1897	21	1
RDN18-1	1443	T	2299	316	0		RDN18-1	1443	T	2263	249	0
RDN18-1	1444	A	2196	48	2		RDN18-1	1444	A	2057	31	0
RDN18-1	1445	G	2196	46	0		RDN18-1	1445	G	2057	13	0
RDN18-1	1446	A	2093	77	0		RDN18-1	1446	A	2056	36	0
RDN18-1	1447	C	2146	51	0		RDN18-1	1447	C	2055	235	0
RDN18-1	1448	G	1513	9	0		RDN18-1	1448	G	1546	10	0
RDN18-1	1449	T	1405	53	0		RDN18-1	1449	T	1776	96	0
RDN18-1	1450	T	1308	13	0		RDN18-1	1450	T	1775	35	0
RDN18-1	1451	C	1208	22	0		RDN18-1	1451	C	1693	10	0
RDN18-1	1452	T	1118	13	0		RDN18-1	1452	T	1692	31	0
RDN18-1	1453	G	1081	21	1		RDN18-1	1453	G	1688	41	2
RDN18-1	1454	G	954	48	0		RDN18-1	1454	G	1616	76	0
RDN18-1	1455	G	824	23	0		RDN18-1	1455	G	1615	30	0
RDN18-1	1456	C	817	16	0		RDN18-1	1456	C	1615	18	0
RDN18-1	1457	C	725	25	5		RDN18-1	1457	C	1615	40	0
RDN18-1	1458	G	691	16	5		RDN18-1	1458	G	1614	34	1
RDN18-1	1459	C	686	17	27		RDN18-1	1459	C	1613	34	6
RDN18-1	1460	A	349	102	27		RDN18-1	1460	A	1307	74	6
RDN18-1	1461	C	349	8	0		RDN18-1	1461	C	1305	17	0
RDN18-1	1462	G	304	4	0		RDN18-1	1462	G	1159	18	0
RDN18-1	1463	C	305	5	0		RDN18-1	1463	C	1159	16	0
RDN18-1	1464	G	253	3	0		RDN18-1	1464	G	827	20	0
RDN18-1	1465	C	249	3	0		RDN18-1	1465	C	833	13	0
RDN18-1	1466	G	204	66	0		RDN18-1	1466	G	827	8	0
RDN18-1	1467	C	133	1	1		RDN18-1	1467	C	826	29	0
RDN18-1	1468	T	139	2	1		RDN18-1	1468	T	748	9	0
RDN18-1	1469	A	77	9	1		RDN18-1	1469	A	886	52	1
RDN18-1	1470	C	98	0	1		RDN18-1	1470	C	906	39	0
RDN18-1	1471	A	71	4	1		RDN18-1	1471	A	262	23	1
RDN18-1	1472	C	74	5	0		RDN18-1	1472	C	261	10	0
RDN18-1	1473	T	61	0	0		RDN18-1	1473	T	261	8	0
RDN18-1	1474	G	59	0	0		RDN18-1	1474	G	259	7	0
RDN18-1	1475	A	58	5	0		RDN18-1	1475	A	251	12	1
RDN18-1	1476	C	57	1	0		RDN18-1	1476	C	244	7	0
RDN18-1	1477	G	55	0	0		RDN18-1	1477	G	212	1	0
RDN18-1	1478	G	53	0	0		RDN18-1	1478	G	210	1	0
RDN18-1	1479	A	53	1	0		RDN18-1	1479	A	204	3	0
RDN18-1	1480	G	46	0	0		RDN18-1	1480	G	204	2	0
RDN18-1	1481	C	46	0	0		RDN18-1	1481	C	204	1	1
RDN18-1	1482	C	43	0	0		RDN18-1	1482	C	206	1	0
RDN18-1	1483	A	43	2	0		RDN18-1	1483	A	204	5	0
RDN18-1	1484	G	44	0	0		RDN18-1	1484	G	204	0	0
RDN18-1	1485	C	89	3	0		RDN18-1	1485	C	204	0	0
RDN18-1	1486	G	89	1	0		RDN18-1	1486	G	204	0	0
RDN18-1	1487	A	89	5	0		RDN18-1	1487	A	204	6	0
RDN18-1	1488	G	90	0	0		RDN18-1	1488	G	204	0	0
RDN18-1	1489	T	95	4	0		RDN18-1	1489	T	204	7	0
RDN18-1	1490	C	164	0	0		RDN18-1	1490	C	204	1	0
RDN18-1	1491	T	373	3	0		RDN18-1	1491	T	487	0	2
RDN18-1	1492	A	373	7	1		RDN18-1	1492	A	485	10	0
RDN18-1	1493	A	373	6	1		RDN18-1	1493	A	485	9	0
RDN18-1	1494	C	377	4	1		RDN18-1	1494	C	485	5	0
RDN18-1	1495	C	377	2	0		RDN18-1	1495	C	517	0	0
RDN18-1	1496	T	377	3	0		RDN18-1	1496	T	517	7	0
RDN18-1	1497	T	377	1	0		RDN18-1	1497	T	517	6	0
RDN18-1	1498	G	377	3	0		RDN18-1	1498	G	517	9	0
RDN18-1	1499	G	377	1	0		RDN18-1	1499	G	517	7	0
RDN18-1	1500	C	386	5	0		RDN18-1	1500	C	517	6	0
RDN18-1	1501	C	386	7	0		RDN18-1	1501	C	517	8	0
RDN18-1	1502	G	386	0	0		RDN18-1	1502	G	517	6	0
RDN18-1	1503	A	372	5	0		RDN18-1	1503	A	517	22	0
RDN18-1	1504	G	372	1	0		RDN18-1	1504	G	517	6	0
RDN18-1	1505	A	372	16	0		RDN18-1	1505	A	517	25	0
RDN18-1	1506	G	528	0	0		RDN18-1	1506	G	975	3	0
RDN18-1	1507	G	528	2	0		RDN18-1	1507	G	975	5	0
RDN18-1	1508	T	528	26	0		RDN18-1	1508	T	975	28	0
RDN18-1	1509	C	528	15	0		RDN18-1	1509	C	975	25	0
RDN18-1	1510	T	528	7	0		RDN18-1	1510	T	975	6	1
RDN18-1	1511	T	528	1	0		RDN18-1	1511	T	887	11	0
RDN18-1	1512	G	528	4	0		RDN18-1	1512	G	884	45	0
RDN18-1	1513	G	582	46	0		RDN18-1	1513	G	872	12	0
RDN18-1	1514	T	704	45	0		RDN18-1	1514	T	869	15	0
RDN18-1	1515	A	721	17	1		RDN18-1	1515	A	861	21	2
RDN18-1	1516	A	763	13	0		RDN18-1	1516	A	850	61	2
RDN18-1	1517	T	762	22	0		RDN18-1	1517	T	834	20	2
RDN18-1	1518	C	899	13	0		RDN18-1	1518	C	831	23	2
RDN18-1	1519	T	932	10	15		RDN18-1	1519	T	818	25	0
RDN18-1	1520	T	972	6	15		RDN18-1	1520	T	778	8	0
RDN18-1	1521	G	972	25	0		RDN18-1	1521	G	778	25	0
RDN18-1	1522	T	1076	16	0		RDN18-1	1522	T	778	9	0
RDN18-1	1523	G	1076	16	0		RDN18-1	1523	G	778	40	0
RDN18-1	1524	A	1076	35	0		RDN18-1	1524	A	776	16	1
RDN18-1	1525	A	1076	43	0		RDN18-1	1525	A	318	36	0
RDN18-1	1526	A	1076	18	0		RDN18-1	1526	A	318	10	0
RDN18-1	1527	C	993	18	0		RDN18-1	1527	C	318	6	0
RDN18-1	1528	T	984	9	0		RDN18-1	1528	T	318	4	0
RDN18-1	1529	C	984	11	0		RDN18-1	1529	C	318	7	0
RDN18-1	1530	C	969	30	0		RDN18-1	1530	C	318	11	0
RDN18-1	1531	G	970	11	0		RDN18-1	1531	G	318	10	0
RDN18-1	1532	T	925	30	0		RDN18-1	1532	T	316	8	0
RDN18-1	1533	C	900	56	0		RDN18-1	1533	C	314	14	0
RDN18-1	1534	G	780	21	0		RDN18-1	1534	G	314	13	0
RDN18-1	1535	T	774	16	0		RDN18-1	1535	T	314	12	0
RDN18-1	1536	G	743	12	1		RDN18-1	1536	G	179	17	0
RDN18-1	1537	C	725	60	1		RDN18-1	1537	C	179	33	1
RDN18-1	1538	T	691	24	0		RDN18-1	1538	T	178	7	0
RDN18-1	1539	G	669	22	0		RDN18-1	1539	G	175	16	0
RDN18-1	1540	G	606	34	0		RDN18-1	1540	G	152	36	0
RDN18-1	1541	G	546	8	0		RDN18-1	1541	G	140	6	0
RDN18-1	1542	G	504	4	0		RDN18-1	1542	G	9	0	0
RDN18-1	1543	A	501	44	0		RDN18-1	1543	A	8	7	0
RDN18-1	1544	T	501	40	0		RDN18-1	1544	T	8	1	0
RDN18-1	1545	A	171	4	0		RDN18-1	1545	A	1	0	0
RDN18-1	1546	G	171	2	0		RDN18-1	1546	G	1	0	0
RDN18-1	1547	A	171	45	0		RDN18-1	1547	A	1	0	0
RDN18-1	1548	G	120	1	0		RDN18-1	1548	G	1	0	0
RDN18-1	1549	C	120	10	0		RDN18-1	1549	C	1	0	0
RDN18-1	1550	A	13	0	0		RDN18-1	1550	A	0	0	0
RDN18-1	1551	T	13	0	0		RDN18-1	1551	T	0	0	0
RDN18-1	1552	T	13	0	0		RDN18-1	1552	T	0	0	0
RDN18-1	1553	G	13	0	0		RDN18-1	1553	G	0	0	0
RDN18-1	1554	T	102	0	0		RDN18-1	1554	T	152	0	0
RDN18-1	1555	A	102	0	0		RDN18-1	1555	A	152	0	0
RDN18-1	1556	A	102	1	0		RDN18-1	1556	A	152	0	0
RDN18-1	1557	T	102	0	0		RDN18-1	1557	T	152	0	0
RDN18-1	1558	T	223	0	0		RDN18-1	1558	T	478	0	0
RDN18-1	1559	A	210	5	0		RDN18-1	1559	A	478	8	0
RDN18-1	1560	T	210	3	0		RDN18-1	1560	T	478	3	0
RDN18-1	1561	T	210	1	0		RDN18-1	1561	T	478	8	0
RDN18-1	1562	G	210	0	0		RDN18-1	1562	G	478	1	0
RDN18-1	1563	C	210	1	0		RDN18-1	1563	C	478	1	0
RDN18-1	1564	T	210	1	0		RDN18-1	1564	T	478	6	0
RDN18-1	1565	C	210	1	0		RDN18-1	1565	C	478	1	0
RDN18-1	1566	T	210	1	0		RDN18-1	1566	T	478	5	0
RDN18-1	1567	T	210	0	0		RDN18-1	1567	T	478	8	0
RDN18-1	1568	C	273	2	0		RDN18-1	1568	C	724	0	0
RDN18-1	1569	A	273	9	0		RDN18-1	1569	A	724	11	0
RDN18-1	1570	A	273	2	0		RDN18-1	1570	A	724	6	0
RDN18-1	1571	C	273	1	0		RDN18-1	1571	C	725	4	0
RDN18-1	1572	G	184	6	0		RDN18-1	1572	G	578	7	0
RDN18-1	1573	A	184	4	0		RDN18-1	1573	A	578	12	0
RDN18-1	1574	G	184	2	0		RDN18-1	1574	G	578	3	0
RDN18-1	1575	G	184	1	0		RDN18-1	1575	G	578	4	0
RDN18-1	1576	A	184	7	0		RDN18-1	1576	A	578	16	0
RDN18-1	1577	A	184	1	0		RDN18-1	1577	A	575	14	0
RDN18-1	1578	T	184	4	0		RDN18-1	1578	T	575	7	0
RDN18-1	1579	T	184	0	0		RDN18-1	1579	T	575	10	0
RDN18-1	1580	C	184	3	0		RDN18-1	1580	C	575	7	0
RDN18-1	1581	C	184	5	0		RDN18-1	1581	C	575	7	0
RDN18-1	1582	T	184	2	0		RDN18-1	1582	T	580	8	0
RDN18-1	1583	A	132	2	0		RDN18-1	1583	A	254	4	0
RDN18-1	1584	G	132	1	0		RDN18-1	1584	G	254	2	0
RDN18-1	1585	T	190	21	0		RDN18-1	1585	T	260	3	0
RDN18-1	1586	A	136	3	0		RDN18-1	1586	A	258	3	0
RDN18-1	1587	A	136	1	0		RDN18-1	1587	A	258	4	0
RDN18-1	1588	G	136	2	0		RDN18-1	1588	G	257	1	0
RDN18-1	1589	C	136	2	0		RDN18-1	1589	C	257	2	0
RDN18-1	1590	G	103	0	0		RDN18-1	1590	G	257	2	0
RDN18-1	1591	C	103	1	0		RDN18-1	1591	C	257	8	0
RDN18-1	1592	A	77	0	0		RDN18-1	1592	A	256	7	0
RDN18-1	1593	A	77	0	0		RDN18-1	1593	A	256	5	0
RDN18-1	1594	G	77	0	0		RDN18-1	1594	G	255	4	0
RDN18-1	1595	T	77	4	0		RDN18-1	1595	T	255	13	0
RDN18-1	1596	C	292	1	0		RDN18-1	1596	C	607	7	0
RDN18-1	1597	A	293	5	0		RDN18-1	1597	A	365	1	0
RDN18-1	1598	T	293	17	0		RDN18-1	1598	T	365	1	0
RDN18-1	1599	C	418	65	18		RDN18-1	1599	C	615	1	0
RDN18-1	1600	A	405	9	0		RDN18-1	1600	A	615	5	0
RDN18-1	1601	G	405	2	0		RDN18-1	1601	G	615	0	0
RDN18-1	1602	C	405	7	0		RDN18-1	1602	C	615	1	0
RDN18-1	1603	T	405	4	0		RDN18-1	1603	T	615	9	0
RDN18-1	1604	T	405	3	0		RDN18-1	1604	T	615	3	0
RDN18-1	1605	G	405	3	0		RDN18-1	1605	G	615	1	0
RDN18-1	1606	C	490	6	0		RDN18-1	1606	C	616	6	0
RDN18-1	1607	G	489	2	0		RDN18-1	1607	G	616	1	0
RDN18-1	1608	T	488	3	0		RDN18-1	1608	T	616	4	94
RDN18-1	1609	T	548	5	0		RDN18-1	1609	T	616	3	0
RDN18-1	1610	G	548	1	0		RDN18-1	1610	G	616	3	0
RDN18-1	1611	A	508	4	0		RDN18-1	1611	A	615	5	0
RDN18-1	1612	T	508	1	1		RDN18-1	1612	T	615	2	2
RDN18-1	1613	T	597	3	0		RDN18-1	1613	T	626	9	0
RDN18-1	1614	A	471	7	0		RDN18-1	1614	A	309	3	0
RDN18-1	1615	C	531	7	0		RDN18-1	1615	C	309	7	0
RDN18-1	1616	G	531	8	0		RDN18-1	1616	G	278	2	0
RDN18-1	1617	T	529	7	0		RDN18-1	1617	T	278	7	0
RDN18-1	1618	C	532	4	0		RDN18-1	1618	C	278	6	1
RDN18-1	1619	C	532	4	0		RDN18-1	1619	C	277	4	0
RDN18-1	1620	C	520	8	0		RDN18-1	1620	C	277	1	0
RDN18-1	1621	T	534	9	0		RDN18-1	1621	T	277	4	0
RDN18-1	1622	G	534	8	0		RDN18-1	1622	G	277	5	0
RDN18-1	1623	C	507	3	0		RDN18-1	1623	C	277	5	0
RDN18-1	1624	C	424	5	0		RDN18-1	1624	C	276	8	0
RDN18-1	1625	C	437	5	0		RDN18-1	1625	C	607	8	0
RDN18-1	1626	T	514	11	9		RDN18-1	1626	T	607	8	0
RDN18-1	1627	T	514	12	0		RDN18-1	1627	T	607	9	0
RDN18-1	1628	T	574	7	0		RDN18-1	1628	T	607	7	0
RDN18-1	1629	G	574	20	1		RDN18-1	1629	G	607	12	0
RDN18-1	1630	T	621	8	0		RDN18-1	1630	T	846	17	0
RDN18-1	1631	A	605	20	1		RDN18-1	1631	A	691	10	0
RDN18-1	1632	C	746	12	1		RDN18-1	1632	C	1360	5	0
RDN18-1	1633	A	519	9	0		RDN18-1	1633	A	1359	18	0
RDN18-1	1634	C	784	3	0		RDN18-1	1634	C	2114	11	0
RDN18-1	1635	A	785	8	0		RDN18-1	1635	A	2110	30	0
RDN18-1	1636	C	827	8	0		RDN18-1	1636	C	2907	5	0
RDN18-1	1637	C	882	6	0		RDN18-1	1637	C	3470	10	0
RDN18-1	1638	G	863	7	0		RDN18-1	1638	G	3376	8	0
RDN18-1	1639	C	865	32	2		RDN18-1	1639	C	3376	9	0
RDN18-1	1640	C	867	6	0		RDN18-1	1640	C	3376	13	0
RDN18-1	1641	C	926	9	0		RDN18-1	1641	C	3522	15	0
RDN18-1	1642	G	925	9	0		RDN18-1	1642	G	3522	5	0
RDN18-1	1643	T	980	40	0		RDN18-1	1643	T	4535	63	0
RDN18-1	1644	C	1530	8	0		RDN18-1	1644	C	5233	22	0
RDN18-1	1645	G	1530	8	0		RDN18-1	1645	G	5529	31	0
RDN18-1	1646	C	1496	23	0		RDN18-1	1646	C	5628	25	0
RDN18-1	1647	T	2492	31	0		RDN18-1	1647	T	10401	42	0
RDN18-1	1648	A	2373	67	0		RDN18-1	1648	A	10316	159	0
RDN18-1	1649	G	2484	13	0		RDN18-1	1649	G	10317	32	0
RDN18-1	1650	T	4130	65	2		RDN18-1	1650	T	15099	159	0
RDN18-1	1651	A	4071	55	0		RDN18-1	1651	A	14645	168	1
RDN18-1	1652	C	4222	79	0		RDN18-1	1652	C	16476	142	1
RDN18-1	1653	C	6635	34	0		RDN18-1	1653	C	18565	142	0
RDN18-1	1654	G	6687	22	26		RDN18-1	1654	G	18566	113	7
RDN18-1	1655	A	6748	113	0		RDN18-1	1655	A	18566	267	0
RDN18-1	1656	T	6731	1753	0		RDN18-1	1656	T	18563	4877	2
RDN18-1	1657	T	6803	177	0		RDN18-1	1657	T	18578	570	0
RDN18-1	1658	G	6794	23	0		RDN18-1	1658	G	18576	97	0
RDN18-1	1659	A	6802	115	1		RDN18-1	1659	A	18576	472	4
RDN18-1	1660	A	6871	84	0		RDN18-1	1660	A	18576	334	0
RDN18-1	1661	T	6873	94	0		RDN18-1	1661	T	18573	265	1
RDN18-1	1662	G	6850	67	0		RDN18-1	1662	G	18454	120	0
RDN18-1	1663	G	6749	69	0		RDN18-1	1663	G	17622	182	0
RDN18-1	1664	C	6732	137	0		RDN18-1	1664	C	17436	257	1
RDN18-1	1665	T	6685	129	4		RDN18-1	1665	T	17256	245	41
RDN18-1	1666	T	6677	114	0		RDN18-1	1666	T	16998	196	0
RDN18-1	1667	A	6356	237	0		RDN18-1	1667	A	16996	453	1
RDN18-1	1668	G	6356	537	0		RDN18-1	1668	G	16748	1052	0
RDN18-1	1669	T	6356	283	0		RDN18-1	1669	T	16740	451	0
RDN18-1	1670	G	6152	227	0		RDN18-1	1670	G	16730	461	0
RDN18-1	1671	A	6148	266	0		RDN18-1	1671	A	16717	731	4
RDN18-1	1672	G	6145	156	1		RDN18-1	1672	G	16172	274	0
RDN18-1	1673	G	5912	87	0		RDN18-1	1673	G	15538	260	0
RDN18-1	1674	C	5811	220	0		RDN18-1	1674	C	14753	662	0
RDN18-1	1675	C	5469	136	1		RDN18-1	1675	C	13769	412	0
RDN18-1	1676	T	5462	105	3		RDN18-1	1676	T	13667	310	1
RDN18-1	1677	C	5515	148	0		RDN18-1	1677	C	13869	508	0
RDN18-1	1678	A	5162	373	0		RDN18-1	1678	A	13354	969	0
RDN18-1	1679	G	5159	90	0		RDN18-1	1679	G	13348	352	0
RDN18-1	1680	G	5089	43	0		RDN18-1	1680	G	13344	239	0
RDN18-1	1681	A	5078	489	0		RDN18-1	1681	A	13329	1048	2
RDN18-1	1682	T	5027	76	0		RDN18-1	1682	T	13014	318	0
RDN18-1	1683	C	4678	276	4		RDN18-1	1683	C	12928	599	7
RDN18-1	1684	T	4608	52	1		RDN18-1	1684	T	12655	316	0
RDN18-1	1685	G	4605	96	1		RDN18-1	1685	G	12627	417	0
RDN18-1	1686	C	4484	309	1		RDN18-1	1686	C	12132	663	0
RDN18-1	1687	T	4392	101	28		RDN18-1	1687	T	11842	232	22
RDN18-1	1688	T	4381	78	0		RDN18-1	1688	T	11824	175	0
RDN18-1	1689	A	4139	318	2		RDN18-1	1689	A	11746	939	0
RDN18-1	1690	G	4136	240	0		RDN18-1	1690	G	11719	773	0
RDN18-1	1691	A	4125	579	2		RDN18-1	1691	A	11306	1245	0
RDN18-1	1692	G	3871	98	1		RDN18-1	1692	G	10390	464	0
RDN18-1	1693	A	3551	408	5		RDN18-1	1693	A	9488	1262	9
RDN18-1	1694	A	3166	260	0		RDN18-1	1694	A	8420	938	0
RDN18-1	1695	G	2373	92	1		RDN18-1	1695	G	6881	566	3
RDN18-1	1696	G	2097	171	0		RDN18-1	1696	G	5910	1084	0
RDN18-1	1697	G	1623	149	0		RDN18-1	1697	G	4046	683	0
RDN18-1	1698	G	1307	96	0		RDN18-1	1698	G	3020	537	0
RDN18-1	1699	G	1241	44	0		RDN18-1	1699	G	2890	254	0
RDN18-1	1700	C	1216	222	0		RDN18-1	1700	C	1934	290	0
RDN18-1	1701	A	358	118	0		RDN18-1	1701	A	282	213	0
RDN18-1	1702	A	345	36	0		RDN18-1	1702	A	221	153	0
RDN18-1	1703	C	306	91	0		RDN18-1	1703	C	58	34	0
RDN18-1	1704	T	204	3	0		RDN18-1	1704	T	10	1	0
RDN18-1	1705	C	202	9	0		RDN18-1	1705	C	9	1	0
RDN18-1	1706	C	225	1	0		RDN18-1	1706	C	8	2	0
RDN18-1	1707	A	225	1	0		RDN18-1	1707	A	7	2	0
RDN18-1	1708	T	225	7	2		RDN18-1	1708	T	5	0	0
RDN18-1	1709	C	225	2	2		RDN18-1	1709	C	5	0	0
RDN18-1	1710	T	225	1	0		RDN18-1	1710	T	5	0	0
RDN18-1	1711	C	268	0	0		RDN18-1	1711	C	5	0	0
RDN18-1	1712	A	263	6	0		RDN18-1	1712	A	5	0	0
RDN18-1	1713	G	263	15	0		RDN18-1	1713	G	5	0	0
RDN18-1	1714	A	263	8	1		RDN18-1	1714	A	5	0	0
RDN18-1	1715	G	263	3	0		RDN18-1	1715	G	5	0	0
RDN18-1	1716	C	263	1	0		RDN18-1	1716	C	5	0	0
RDN18-1	1717	G	262	3	0		RDN18-1	1717	G	3	0	0
RDN18-1	1718	G	262	3	0		RDN18-1	1718	G	3	0	0
RDN18-1	1719	A	262	9	0		RDN18-1	1719	A	3	0	0
RDN18-1	1720	G	262	1	0		RDN18-1	1720	G	3	0	0
RDN18-1	1721	A	262	11	0		RDN18-1	1721	A	3	0	0
RDN18-1	1722	A	368	2	0		RDN18-1	1722	A	3	1	0
RDN18-1	1723	T	546	4	21		RDN18-1	1723	T	3	0	0
RDN18-1	1724	T	545	7	0		RDN18-1	1724	T	1	0	0
RDN18-1	1725	T	545	13	0		RDN18-1	1725	T	1	0	0
RDN18-1	1726	G	544	3	0		RDN18-1	1726	G	1	0	0
RDN18-1	1727	G	544	10	0		RDN18-1	1727	G	1	0	0
RDN18-1	1728	A	538	9	0		RDN18-1	1728	A	1	0	0
RDN18-1	1729	C	596	7	0		RDN18-1	1729	C	1	0	0
RDN18-1	1730	A	575	12	0		RDN18-1	1730	A	1	0	0
RDN18-1	1731	A	574	15	0		RDN18-1	1731	A	1	0	0
RDN18-1	1732	A	591	9	0		RDN18-1	1732	A	1	0	0
RDN18-1	1733	C	592	9	0		RDN18-1	1733	C	1	0	0
RDN18-1	1734	T	592	16	7		RDN18-1	1734	T	3	0	0
RDN18-1	1735	T	592	51	0		RDN18-1	1735	T	3	0	0
RDN18-1	1736	G	592	10	0		RDN18-1	1736	G	3	0	0
RDN18-1	1737	G	592	19	0		RDN18-1	1737	G	3	0	0
RDN18-1	1738	T	590	20	1		RDN18-1	1738	T	3	0	0
RDN18-1	1739	C	633	18	0		RDN18-1	1739	C	4	0	0
RDN18-1	1740	A	597	12	0		RDN18-1	1740	A	4	0	0
RDN18-1	1741	T	574	7	3		RDN18-1	1741	T	4	0	0
RDN18-1	1742	T	574	11	0		RDN18-1	1742	T	4	0	0
RDN18-1	1743	T	775	5	0		RDN18-1	1743	T	160	0	0
RDN18-1	1744	A	882	21	0		RDN18-1	1744	A	160	4	0
RDN18-1	1745	G	880	32	0		RDN18-1	1745	G	160	1	0
RDN18-1	1746	A	880	22	0		RDN18-1	1746	A	160	3	0
RDN18-1	1747	G	880	39	0		RDN18-1	1747	G	160	1	0
RDN18-1	1748	G	880	25	0		RDN18-1	1748	G	160	0	0
RDN18-1	1749	A	879	24	0		RDN18-1	1749	A	160	3	0
RDN18-1	1750	A	879	13	0		RDN18-1	1750	A	160	2	0
RDN18-1	1751	C	813	24	0		RDN18-1	1751	C	159	0	0
RDN18-1	1752	T	821	7	0		RDN18-1	1752	T	159	1	0
RDN18-1	1753	A	780	15	0		RDN18-1	1753	A	159	0	0
RDN18-1	1754	A	780	28	0		RDN18-1	1754	A	159	2	0
RDN18-1	1755	A	780	34	0		RDN18-1	1755	A	159	1	0
RDN18-1	1756	A	780	25	0		RDN18-1	1756	A	159	1	0
RDN18-1	1757	G	727	15	0		RDN18-1	1757	G	159	1	0
RDN18-1	1758	T	640	26	0		RDN18-1	1758	T	280	4	0
RDN18-1	1759	C	616	36	0		RDN18-1	1759	C	280	2	0
RDN18-1	1760	G	598	17	0		RDN18-1	1760	G	280	0	0
RDN18-1	1761	T	840	233	0		RDN18-1	1761	T	850	3	0
RDN18-1	1762	A	609	21	0		RDN18-1	1762	A	848	20	0
RDN18-1	1763	A	609	9	0		RDN18-1	1763	A	848	5	0
RDN18-1	1764	C	964	38	0		RDN18-1	1764	C	1258	251	0
RDN18-1	1765	A	680	25	0		RDN18-1	1765	A	1258	19	0
RDN18-1	1766	A	711	5	0		RDN18-1	1766	A	1103	9	0
RDN18-1	1767	G	710	45	0		RDN18-1	1767	G	1103	0	0
RDN18-1	1768	G	710	6	0		RDN18-1	1768	G	1103	3	0
RDN18-1	1769	T	762	70	22		RDN18-1	1769	T	1102	23	0
RDN18-1	1770	T	762	17	0		RDN18-1	1770	T	1102	12	0
RDN18-1	1771	T	762	4	0		RDN18-1	1771	T	1102	12	0
RDN18-1	1772	C	761	5	0		RDN18-1	1772	C	1102	4	0
RDN18-1	1773	C	759	8	0		RDN18-1	1773	C	1102	5	0
RDN18-1	1774	G	758	2	0		RDN18-1	1774	G	1102	4	0
RDN18-1	1775	T	758	16	0		RDN18-1	1775	T	1102	9	0
RDN18-1	1776	A	758	5	0		RDN18-1	1776	A	1102	8	0
RDN18-1	1777	G	752	4	1		RDN18-1	1777	G	1102	6	0
RDN18-1	1778	G	752	3	20		RDN18-1	1778	G	1102	8	0
RDN18-1	1779	T	762	31	22		RDN18-1	1779	T	1102	24	0
RDN18-1	1780	G	653	3	15		RDN18-1	1780	G	686	3	0
RDN18-1	1781	A	611	13	1		RDN18-1	1781	A	682	23	0
RDN18-1	1782	A	611	19	0		RDN18-1	1782	A	682	16	0
RDN18-1	1783	C	623	14	0		RDN18-1	1783	C	528	6	0
RDN18-1	1784	C	623	7	0		RDN18-1	1784	C	528	10	0
RDN18-1	1785	T	623	14	0		RDN18-1	1785	T	528	14	0
RDN18-1	1786	G	638	3	0		RDN18-1	1786	G	528	3	0
RDN18-1	1787	C	638	12	0		RDN18-1	1787	C	528	15	0
RDN18-1	1788	G	621	13	0		RDN18-1	1788	G	528	4	0
RDN18-1	1789	G	649	0	0		RDN18-1	1789	G	527	11	0
RDN18-1	1790	A	649	41	0		RDN18-1	1790	A	527	44	0
RDN18-1	1791	A	649	23	0		RDN18-1	1791	A	526	26	0
RDN18-1	1792	G	649	6	0		RDN18-1	1792	G	524	6	0
RDN18-1	1793	G	649	1	0		RDN18-1	1793	G	524	5	0
RDN18-1	1794	A	646	30	0		RDN18-1	1794	A	523	20	0
RDN18-1	1795	T	629	8	1		RDN18-1	1795	T	344	8	0
RDN18-1	1796	C	663	29	0		RDN18-1	1796	C	344	24	0
RDN18-1	1797	A	329	9	0		RDN18-1	1797	A	121	11	0
RDN18-1	1798	T	306	3	0		RDN18-1	1798	T	121	1	0
RDN18-1	1799	T	467	13	0		RDN18-1	1799	T	121	2	0
RDN18-1	1800	A	693	10	0		RDN18-1	1800	A	121	6	0

## Sheet: Dhr1_1 hits in 18S sec struct
															COLORBAR
											x-axis = 18S rRNA
											y-asxs = number of cDNAs
											colors were used to cluster the data into different categories
											Dataset 1
											The region in yellow is the S14 binding site
															Helix 40 is in black
															The same coloring was applied to the 3D structure

## Sheet: Dhr1_1 subs in 18S sec struct
															COLORBAR
									x-axis = 18S rRNA
									y-axis = number of substitutions
									colors were used to cluster the data into different categories
										Dataset 1

## Sheet: Dhr1_2 hits in 18S sec struct
															COLORBAR
											x-axis = 18S rRNA
											y-asxs = number of cDNAs
											colors were used to cluster the data into different categories
											Dataset 2

## Sheet: Dhr1_2 subs in 18S sec struct
															COLORBAR
									x-axis = 18S rRNA
									y-axis = number of substitutions
									colors were used to cluster the data into different categories
										Dataset 2

## Sheet: 5'ETS analyses
# gene	position	nucleotide	hits	substitutions	deletions	Dataset 1		# gene	position	nucleotide	hits	substitutions	deletions	Dataset 2
5ETS	1	A	0	0	0			5ETS	1	A	0	0	0
5ETS	2	T	0	0	0			5ETS	2	T	0	0	0
5ETS	3	G	0	0	0			5ETS	3	G	0	0	0
5ETS	4	C	0	0	0			5ETS	4	C	0	0	0
5ETS	5	G	0	0	0			5ETS	5	G	0	0	0
5ETS	6	A	0	0	0			5ETS	6	A	0	0	0
5ETS	7	A	0	0	0			5ETS	7	A	0	0	0
5ETS	8	A	0	0	0			5ETS	8	A	0	0	0
5ETS	9	G	0	0	0			5ETS	9	G	0	0	0
5ETS	10	C	1	0	0			5ETS	10	C	0	0	0
5ETS	11	A	1	0	0			5ETS	11	A	0	0	0
5ETS	12	G	1	0	0			5ETS	12	G	0	0	0
5ETS	13	T	1	0	0			5ETS	13	T	0	0	0
5ETS	14	T	170	0	0			5ETS	14	T	0	0	0
5ETS	15	G	171	0	0			5ETS	15	G	0	0	0
5ETS	16	A	171	2	0			5ETS	16	A	0	0	0
5ETS	17	A	171	0	0			5ETS	17	A	0	0	0
5ETS	18	G	171	0	0			5ETS	18	G	0	0	0
5ETS	19	A	171	1	0			5ETS	19	A	0	0	0
5ETS	20	C	211	0	0			5ETS	20	C	0	0	0
5ETS	21	A	240	4	0			5ETS	21	A	0	0	0
5ETS	22	A	240	4	0			5ETS	22	A	0	0	0
5ETS	23	G	240	1	0			5ETS	23	G	0	0	0
5ETS	24	T	240	12	0			5ETS	24	T	0	0	0
5ETS	25	T	240	2	0			5ETS	25	T	0	0	0
5ETS	26	C	420	3	0			5ETS	26	C	0	0	0
5ETS	27	G	420	2	0			5ETS	27	G	0	0	0
5ETS	28	A	420	8	0			5ETS	28	A	283	0	0
5ETS	29	A	420	11	0			5ETS	29	A	283	5	0
5ETS	30	A	420	6	0			5ETS	30	A	283	6	0
5ETS	31	A	420	4	0			5ETS	31	A	283	2	0
5ETS	32	G	420	1	0			5ETS	32	G	284	0	0
5ETS	33	A	420	2	0			5ETS	33	A	548	4	0
5ETS	34	G	256	0	0			5ETS	34	G	548	2	0
5ETS	35	T	256	9	0			5ETS	35	T	548	11	0
5ETS	36	T	256	1	0			5ETS	36	T	548	4	0
5ETS	37	T	256	53	0			5ETS	37	T	548	7	0
5ETS	38	G	256	1	0			5ETS	38	G	548	3	0
5ETS	39	G	256	3	0			5ETS	39	G	548	1	0
5ETS	40	A	256	1	0			5ETS	40	A	548	9	1
5ETS	41	A	256	2	0			5ETS	41	A	548	12	0
5ETS	42	A	256	3	0			5ETS	42	A	548	10	0
5ETS	43	C	266	4	0			5ETS	43	C	548	2	0
5ETS	44	G	226	1	1			5ETS	44	G	548	6	0
5ETS	45	A	226	1	2			5ETS	45	A	548	11	0
5ETS	46	A	226	0	0			5ETS	46	A	548	15	0
5ETS	47	T	226	2	127			5ETS	47	T	548	6	0
5ETS	48	T	176	6	0			5ETS	48	T	548	7	0
5ETS	49	C	176	1	0			5ETS	49	C	548	3	0
5ETS	50	G	181	0	0			5ETS	50	G	548	1	0
5ETS	51	A	181	5	0			5ETS	51	A	548	9	0
5ETS	52	G	181	0	0			5ETS	52	G	269	4	0
5ETS	53	T	181	14	0			5ETS	53	T	268	6	0
5ETS	54	A	181	3	0			5ETS	54	A	265	5	0
5ETS	55	G	181	1	0			5ETS	55	G	265	0	0
5ETS	56	G	181	2	0			5ETS	56	G	265	3	0
5ETS	57	C	181	4	0			5ETS	57	C	265	9	0
5ETS	58	T	181	6	0			5ETS	58	T	265	4	0
5ETS	59	T	181	5	0			5ETS	59	T	264	6	0
5ETS	60	G	154	2	0			5ETS	60	G	264	5	0
5ETS	61	T	21	0	0			5ETS	61	T	264	6	0
5ETS	62	C	20	3	0			5ETS	62	C	264	11	0
5ETS	63	G	19	0	0			5ETS	63	G	264	8	0
5ETS	64	T	16	1	0			5ETS	64	T	264	8	0
5ETS	65	T	15	0	0			5ETS	65	T	261	13	0
5ETS	66	C	15	0	0			5ETS	66	C	14	10	0
5ETS	67	G	15	0	0			5ETS	67	G	14	9	0
5ETS	68	T	15	0	0			5ETS	68	T	14	0	0
5ETS	69	T	65	0	0			5ETS	69	T	14	0	0
5ETS	70	A	65	2	0			5ETS	70	A	14	2	0
5ETS	71	T	65	0	0			5ETS	71	T	14	0	0
5ETS	72	G	65	0	0			5ETS	72	G	14	0	0
5ETS	73	T	65	1	0			5ETS	73	T	14	1	0
5ETS	74	T	65	0	0			5ETS	74	T	14	1	0
5ETS	75	T	65	0	0			5ETS	75	T	13	0	0
5ETS	76	T	55	0	0			5ETS	76	T	13	0	0
5ETS	77	T	55	0	0			5ETS	77	T	13	0	0
5ETS	78	G	55	0	0			5ETS	78	G	6	0	0
5ETS	79	T	439	1	0			5ETS	79	T	914	0	0
5ETS	80	A	439	4	0			5ETS	80	A	914	11	0
5ETS	81	A	439	3	0			5ETS	81	A	914	10	0
5ETS	82	A	439	2	0			5ETS	82	A	914	10	0
5ETS	83	T	439	3	0			5ETS	83	T	914	4	0
5ETS	84	G	439	2	0			5ETS	84	G	914	5	0
5ETS	85	G	439	2	0			5ETS	85	G	914	3	0
5ETS	86	C	439	2	0			5ETS	86	C	914	4	0
5ETS	87	C	439	3	0			5ETS	87	C	914	3	0
5ETS	88	T	439	4	0			5ETS	88	T	914	12	0
5ETS	89	C	499	2	0			5ETS	89	C	914	5	0
5ETS	90	G	499	2	0			5ETS	90	G	914	4	0
5ETS	91	T	499	13	0			5ETS	91	T	914	8	0
5ETS	92	C	719	5	0			5ETS	92	C	1451	4	0
5ETS	93	A	719	17	0			5ETS	93	A	1451	31	0
5ETS	94	A	724	12	0			5ETS	94	A	1451	22	0
5ETS	95	A	724	14	0			5ETS	95	A	1451	19	0
5ETS	96	C	1836	7	0			5ETS	96	C	1456	11	0
5ETS	97	G	1836	8	0			5ETS	97	G	1456	15	0
5ETS	98	G	1819	5	0			5ETS	98	G	1456	4	0
5ETS	99	T	3492	89	0			5ETS	99	T	1843	47	0
5ETS	100	G	3600	24	0			5ETS	100	G	1843	44	1
5ETS	101	G	3618	5	1			5ETS	101	G	1843	4	0
5ETS	102	A	3618	46	1			5ETS	102	A	1843	48	0
5ETS	103	G	3594	3	0			5ETS	103	G	1842	6	0
5ETS	104	A	3594	30	0			5ETS	104	A	1841	34	0
5ETS	105	G	3594	6	0			5ETS	105	G	1839	8	0
5ETS	106	A	3594	28	0			5ETS	106	A	1839	40	0
5ETS	107	G	3594	9	0			5ETS	107	G	1837	7	0
5ETS	108	T	3597	80	0			5ETS	108	T	1836	51	0
5ETS	109	C	3537	44	4			5ETS	109	C	1835	36	0
5ETS	110	G	3537	13	4			5ETS	110	G	1835	9	0
5ETS	111	C	3518	58	0			5ETS	111	C	1835	56	0
5ETS	112	T	3531	71	0			5ETS	112	T	1985	31	0
5ETS	113	A	3530	91	0			5ETS	113	A	1985	85	0
5ETS	114	G	3501	18	0			5ETS	114	G	1984	12	0
5ETS	115	G	3500	26	0			5ETS	115	G	1984	7	0
5ETS	116	T	3467	253	0			5ETS	116	T	1984	147	0
5ETS	117	G	3467	21	0			5ETS	117	G	1982	17	0
5ETS	118	A	3453	114	0			5ETS	118	A	1982	132	0
5ETS	119	T	3393	47	0			5ETS	119	T	1968	37	0
5ETS	120	C	3391	269	0			5ETS	120	C	1958	136	0
5ETS	121	G	3088	19	0			5ETS	121	G	1875	52	2
5ETS	122	T	2911	111	0			5ETS	122	T	1314	65	0
5ETS	123	C	2915	139	0			5ETS	123	C	2044	150	2
5ETS	124	A	2329	162	1			5ETS	124	A	1654	200	5
5ETS	125	G	2310	16	0			5ETS	125	G	1652	60	0
5ETS	126	A	1776	197	4			5ETS	126	A	1625	223	21
5ETS	127	T	1527	31	0			5ETS	127	T	1472	18	1
5ETS	128	C	705	75	37			5ETS	128	C	1286	201	137
5ETS	129	T	685	37	0			5ETS	129	T	1135	85	0
5ETS	130	G	622	16	0			5ETS	130	G	1059	2	0
5ETS	131	C	430	23	0			5ETS	131	C	895	8	0
5ETS	132	C	214	8	0			5ETS	132	C	744	7	0
5ETS	133	T	214	3	0			5ETS	133	T	744	6	0
5ETS	134	A	206	3	1			5ETS	134	A	743	9	0
5ETS	135	G	206	5	0			5ETS	135	G	743	1	0
5ETS	136	T	205	4	0			5ETS	136	T	743	12	0
5ETS	137	C	204	4	0			5ETS	137	C	743	8	0
5ETS	138	T	204	4	0			5ETS	138	T	743	12	0
5ETS	139	C	198	2	0			5ETS	139	C	743	5	0
5ETS	140	T	198	1	0			5ETS	140	T	743	6	0
5ETS	141	A	198	4	0			5ETS	141	A	542	2	0
5ETS	142	T	197	1	0			5ETS	142	T	542	6	0
5ETS	143	A	197	6	0			5ETS	143	A	540	11	0
5ETS	144	C	197	2	0			5ETS	144	C	540	8	0
5ETS	145	A	197	3	0			5ETS	145	A	537	13	0
5ETS	146	G	197	6	0			5ETS	146	G	537	5	0
5ETS	147	C	197	1	0			5ETS	147	C	537	11	0
5ETS	148	G	197	0	0			5ETS	148	G	537	4	0
5ETS	149	T	197	1	0			5ETS	149	T	535	13	0
5ETS	150	G	197	1	0			5ETS	150	G	354	4	0
5ETS	151	T	197	4	0			5ETS	151	T	354	22	0
5ETS	152	T	197	31	0			5ETS	152	T	353	5	0
5ETS	153	T	276	25	0			5ETS	153	T	353	3	0
5ETS	154	A	234	8	0			5ETS	154	A	121	3	0
5ETS	155	A	232	1	0			5ETS	155	A	121	7	0
5ETS	156	T	224	43	0			5ETS	156	T	121	3	0
5ETS	157	T	199	20	0			5ETS	157	T	121	4	0
5ETS	158	G	199	35	0			5ETS	158	G	5	0	0
5ETS	159	A	199	8	0			5ETS	159	A	5	0	0
5ETS	160	C	218	7	0			5ETS	160	C	16	2	0
5ETS	161	A	116	3	0			5ETS	161	A	16	0	0
5ETS	162	T	116	0	0			5ETS	162	T	14	0	0
5ETS	163	G	116	0	0			5ETS	163	G	14	1	0
5ETS	164	G	115	0	0			5ETS	164	G	13	0	0
5ETS	165	G	115	0	0			5ETS	165	G	12	0	0
5ETS	166	T	115	3	0			5ETS	166	T	12	0	0
5ETS	167	T	115	0	0			5ETS	167	T	12	0	0
5ETS	168	G	115	0	0			5ETS	168	G	12	0	0
5ETS	169	A	115	0	0			5ETS	169	A	12	0	0
5ETS	170	T	115	46	0			5ETS	170	T	11	0	0
5ETS	171	G	69	8	0			5ETS	171	G	11	0	0
5ETS	172	C	74	0	0			5ETS	172	C	11	0	0
5ETS	173	G	74	0	0			5ETS	173	G	11	0	0
5ETS	174	T	78	5	0			5ETS	174	T	113	0	0
5ETS	175	A	53	0	0			5ETS	175	A	113	2	0
5ETS	176	T	57	0	0			5ETS	176	T	113	2	0
5ETS	177	T	57	0	0			5ETS	177	T	113	0	0
5ETS	178	G	57	1	0			5ETS	178	G	113	0	0
5ETS	179	A	57	3	0			5ETS	179	A	113	2	0
5ETS	180	G	57	0	0			5ETS	180	G	113	0	0
5ETS	181	A	57	1	0			5ETS	181	A	113	2	0
5ETS	182	G	57	1	0			5ETS	182	G	113	0	0
5ETS	183	A	57	1	0			5ETS	183	A	113	1	0
5ETS	184	T	28	2	0			5ETS	184	T	113	1	0
5ETS	185	A	28	0	0			5ETS	185	A	113	1	0
5ETS	186	C	28	0	0			5ETS	186	C	113	1	0
5ETS	187	A	28	0	0			5ETS	187	A	113	2	0
5ETS	188	A	28	0	0			5ETS	188	A	113	3	0
5ETS	189	T	28	0	0			5ETS	189	T	113	2	0
5ETS	190	T	28	0	0			5ETS	190	T	113	5	0
5ETS	191	T	28	0	0			5ETS	191	T	113	1	0
5ETS	192	G	28	0	0			5ETS	192	G	113	1	0
5ETS	193	G	67	2	0			5ETS	193	G	113	5	0
5ETS	194	G	67	1	0			5ETS	194	G	107	3	0
5ETS	195	A	67	3	0			5ETS	195	A	107	4	0
5ETS	196	A	67	1	0			5ETS	196	A	107	2	0
5ETS	197	G	67	0	0			5ETS	197	G	107	1	0
5ETS	198	A	67	1	0			5ETS	198	A	107	5	0
5ETS	199	A	67	0	0			5ETS	199	A	107	1	0
5ETS	200	A	67	0	0			5ETS	200	A	107	2	0
5ETS	201	T	67	0	0			5ETS	201	T	107	0	0
5ETS	202	T	67	1	0			5ETS	202	T	107	5	0
5ETS	203	C	67	2	0			5ETS	203	C	107	0	2
5ETS	204	C	67	2	0			5ETS	204	C	107	6	0
5ETS	205	C	67	4	0			5ETS	205	C	107	5	0
5ETS	206	A	67	1	0			5ETS	206	A	107	5	0
5ETS	207	G	67	0	0			5ETS	207	G	107	0	0
5ETS	208	A	67	3	0			5ETS	208	A	107	10	0
5ETS	209	G	67	0	0			5ETS	209	G	107	1	0
5ETS	210	T	235	6	0			5ETS	210	T	103	4	0
5ETS	211	G	235	0	0			5ETS	211	G	102	0	0
5ETS	212	T	235	4	0			5ETS	212	T	102	2	0
5ETS	213	G	235	1	0			5ETS	213	G	102	2	0
5ETS	214	T	235	6	0			5ETS	214	T	102	2	0
5ETS	215	T	235	1	0			5ETS	215	T	102	1	0
5ETS	216	T	235	1	0			5ETS	216	T	102	2	0
5ETS	217	C	235	4	0			5ETS	217	C	102	8	0
5ETS	218	T	235	4	0			5ETS	218	T	102	2	0
5ETS	219	T	235	1	0			5ETS	219	T	101	4	0
5ETS	220	T	235	5	0			5ETS	220	T	101	3	0
5ETS	221	T	235	1	0			5ETS	221	T	100	2	0
5ETS	222	G	231	7	0			5ETS	222	G	85	5	0
5ETS	223	C	222	7	0			5ETS	223	C	83	75	0
5ETS	224	G	222	6	0			5ETS	224	G	75	73	0
5ETS	225	T	218	6	0			5ETS	225	T	0	0	0
5ETS	226	T	214	0	0			5ETS	226	T	0	0	0
5ETS	227	T	220	1	0			5ETS	227	T	65	0	0
5ETS	228	A	220	1	0			5ETS	228	A	65	0	0
5ETS	229	A	220	10	0			5ETS	229	A	65	0	0
5ETS	230	C	220	6	0			5ETS	230	C	65	0	0
5ETS	231	C	220	9	0			5ETS	231	C	65	0	0
5ETS	232	T	220	1	0			5ETS	232	T	65	0	0
5ETS	233	G	220	18	0			5ETS	233	G	65	0	0
5ETS	234	A	220	20	0			5ETS	234	A	65	0	0
5ETS	235	A	220	14	0			5ETS	235	A	65	0	0
5ETS	236	C	277	9	0			5ETS	236	C	708	1	0
5ETS	237	A	63	3	0			5ETS	237	A	708	14	0
5ETS	238	G	63	0	0			5ETS	238	G	708	0	0
5ETS	239	T	63	2	0			5ETS	239	T	708	7	0
5ETS	240	C	63	0	0			5ETS	240	C	708	4	0
5ETS	241	T	63	0	0			5ETS	241	T	708	9	0
5ETS	242	C	63	1	0			5ETS	242	C	708	8	0
5ETS	243	A	63	0	0			5ETS	243	A	708	5	0
5ETS	244	T	63	0	0			5ETS	244	T	708	7	0
5ETS	245	C	63	0	0			5ETS	245	C	708	4	0
5ETS	246	G	63	1	0			5ETS	246	G	708	2	0
5ETS	247	T	63	1	0			5ETS	247	T	708	14	0
5ETS	248	G	63	0	0			5ETS	248	G	708	4	4
5ETS	249	G	63	1	0			5ETS	249	G	708	7	0
5ETS	250	G	63	2	0			5ETS	250	G	708	7	0
5ETS	251	C	77	2	0			5ETS	251	C	710	4	0
5ETS	252	A	73	2	0			5ETS	252	A	647	11	0
5ETS	253	T	90	0	0			5ETS	253	T	650	13	0
5ETS	254	C	88	1	0			5ETS	254	C	1317	9	0
5ETS	255	T	110	2	0			5ETS	255	T	1317	12	0
5ETS	256	T	161	0	0			5ETS	256	T	1317	21	0
5ETS	257	G	159	1	0			5ETS	257	G	1316	2	0
5ETS	258	C	244	52	0			5ETS	258	C	1316	12	0
5ETS	259	G	226	0	0			5ETS	259	G	1313	7	0
5ETS	260	A	226	6	0			5ETS	260	A	1313	38	0
5ETS	261	T	226	2	0			5ETS	261	T	1312	11	0
5ETS	262	T	226	3	0			5ETS	262	T	1309	17	0
5ETS	263	C	226	1	0			5ETS	263	C	1309	26	0
5ETS	264	C	226	1	0			5ETS	264	C	1308	23	0
5ETS	265	A	226	3	0			5ETS	265	A	1308	31	0
5ETS	266	T	226	3	0			5ETS	266	T	1308	9	0
5ETS	267	T	226	2	0			5ETS	267	T	1307	33	0
5ETS	268	G	226	3	0			5ETS	268	G	1307	34	0
5ETS	269	G	226	8	0			5ETS	269	G	1307	66	0
5ETS	270	T	226	11	0			5ETS	270	T	1305	27	0
5ETS	271	G	215	0	0			5ETS	271	G	1028	24	0
5ETS	272	A	215	11	0			5ETS	272	A	961	23	0
5ETS	273	G	215	0	0			5ETS	273	G	290	15	0
5ETS	274	C	217	6	0			5ETS	274	C	290	8	0
5ETS	275	A	200	8	0			5ETS	275	A	290	25	0
5ETS	276	G	200	3	0			5ETS	276	G	290	10	0
5ETS	277	C	423	3	0			5ETS	277	C	540	12	0
5ETS	278	G	408	2	0			5ETS	278	G	313	2	1
5ETS	279	A	407	17	0			5ETS	279	A	283	9	0
5ETS	280	A	407	14	0			5ETS	280	A	281	16	0
5ETS	281	G	407	1	0			5ETS	281	G	279	2	0
5ETS	282	G	407	0	0			5ETS	282	G	278	3	0
5ETS	283	A	407	16	0			5ETS	283	A	276	6	0
5ETS	284	T	407	10	0			5ETS	284	T	276	5	1
5ETS	285	T	407	6	0			5ETS	285	T	274	3	0
5ETS	286	T	400	10	0			5ETS	286	T	255	4	0
5ETS	287	G	399	3	0			5ETS	287	G	255	1	0
5ETS	288	G	399	3	0			5ETS	288	G	254	2	0
5ETS	289	T	399	10	0			5ETS	289	T	254	9	0
5ETS	290	G	384	7	0			5ETS	290	G	254	0	0
5ETS	291	G	384	15	0			5ETS	291	G	254	4	0
5ETS	292	A	384	30	0			5ETS	292	A	254	6	0
5ETS	293	T	384	3	0			5ETS	293	T	254	4	0
5ETS	294	T	384	2	0			5ETS	294	T	254	4	0
5ETS	295	A	247	2	0			5ETS	295	A	254	5	0
5ETS	296	C	247	11	0			5ETS	296	C	254	0	0
5ETS	297	T	247	1	0			5ETS	297	T	254	6	0
5ETS	298	A	247	5	0			5ETS	298	A	254	6	0
5ETS	299	G	247	8	0			5ETS	299	G	254	6	0
5ETS	300	C	247	15	0			5ETS	300	C	254	7	0
5ETS	301	T	247	4	0			5ETS	301	T	254	4	0
5ETS	302	A	247	6	0			5ETS	302	A	254	6	1
5ETS	303	A	247	6	0			5ETS	303	A	254	11	0
5ETS	304	T	237	2	0			5ETS	304	T	445	4	0
5ETS	305	A	233	8	0			5ETS	305	A	444	16	0
5ETS	306	G	225	6	0			5ETS	306	G	651	12	0
5ETS	307	C	112	5	0			5ETS	307	C	652	10	0
5ETS	308	A	112	7	0			5ETS	308	A	404	10	0
5ETS	309	A	112	3	0			5ETS	309	A	404	7	0
5ETS	310	T	112	1	0			5ETS	310	T	404	58	0
5ETS	311	C	112	7	0			5ETS	311	C	404	4	0
5ETS	312	T	200	3	0			5ETS	312	T	758	5	0
5ETS	313	A	200	3	0			5ETS	313	A	758	7	0
5ETS	314	T	200	1	0			5ETS	314	T	758	6	0
5ETS	315	T	200	3	0			5ETS	315	T	758	11	0
5ETS	316	T	199	4	0			5ETS	316	T	758	10	0
5ETS	317	C	199	7	0			5ETS	317	C	758	5	0
5ETS	318	A	199	11	0			5ETS	318	A	758	9	0
5ETS	319	A	199	7	0			5ETS	319	A	756	9	0
5ETS	320	A	199	4	0			5ETS	320	A	756	13	0
5ETS	321	G	199	10	0			5ETS	321	G	756	4	0
5ETS	322	A	199	5	0			5ETS	322	A	756	8	0
5ETS	323	A	199	4	0			5ETS	323	A	756	11	0
5ETS	324	T	197	4	0			5ETS	324	T	756	9	0
5ETS	325	T	197	5	0			5ETS	325	T	756	15	0
5ETS	326	C	394	13	0			5ETS	326	C	760	8	0
5ETS	327	A	298	7	0			5ETS	327	A	760	14	0
5ETS	328	A	285	3	0			5ETS	328	A	759	46	0
5ETS	329	A	291	6	0			5ETS	329	A	759	21	0
5ETS	330	C	291	3	0			5ETS	330	C	759	15	0
5ETS	331	T	291	4	0			5ETS	331	T	758	12	0
5ETS	332	T	291	33	0			5ETS	332	T	756	11	0
5ETS	333	G	291	36	0			5ETS	333	G	756	19	1
5ETS	334	G	291	6	0			5ETS	334	G	755	35	0
5ETS	335	G	291	3	0			5ETS	335	G	755	51	0
5ETS	336	G	291	8	0			5ETS	336	G	756	36	0
5ETS	337	G	291	6	0			5ETS	337	G	755	22	0
5ETS	338	A	291	9	1			5ETS	338	A	402	39	1
5ETS	339	A	291	2	0			5ETS	339	A	402	13	0
5ETS	340	T	203	0	0			5ETS	340	T	402	6	0
5ETS	341	G	203	2	0			5ETS	341	G	213	6	0
5ETS	342	C	203	5	0			5ETS	342	C	213	7	0
5ETS	343	C	203	5	0			5ETS	343	C	213	3	0
5ETS	344	T	203	4	0			5ETS	344	T	213	6	0
5ETS	345	T	203	1	0			5ETS	345	T	213	6	0
5ETS	346	G	203	3	0			5ETS	346	G	213	6	0
5ETS	347	T	203	4	0			5ETS	347	T	212	4	0
5ETS	348	T	203	0	0			5ETS	348	T	34	0	0
5ETS	349	G	203	2	0			5ETS	349	G	25	2	2
5ETS	350	A	203	10	0			5ETS	350	A	21	7	0
5ETS	351	A	203	6	0			5ETS	351	A	19	5	0
5ETS	352	T	173	3	0			5ETS	352	T	17	1	0
5ETS	353	A	43	1	0			5ETS	353	A	17	6	1
5ETS	354	G	43	9	0			5ETS	354	G	17	1	0
5ETS	355	C	43	1	0			5ETS	355	C	15	0	0
5ETS	356	C	43	2	0			5ETS	356	C	9	0	0
5ETS	357	G	43	0	0			5ETS	357	G	5	0	0
5ETS	358	G	43	2	0			5ETS	358	G	4	0	0
5ETS	359	T	43	0	0			5ETS	359	T	4	0	0
5ETS	360	C	43	2	0			5ETS	360	C	4	0	0
5ETS	361	G	20	0	0			5ETS	361	G	2	0	0
5ETS	362	C	21	2	0			5ETS	362	C	4	0	0
5ETS	363	A	9	1	0			5ETS	363	A	4	1	0
5ETS	364	A	9	0	0			5ETS	364	A	4	0	0
5ETS	365	G	8	0	0			5ETS	365	G	4	0	0
5ETS	366	A	8	0	0			5ETS	366	A	4	0	0
5ETS	367	C	8	6	0			5ETS	367	C	4	1	0
5ETS	368	T	8	7	0			5ETS	368	T	4	1	0
5ETS	369	G	1	0	0			5ETS	369	G	3	0	0
5ETS	370	T	1	0	0			5ETS	370	T	3	0	0
5ETS	371	G	1	0	0			5ETS	371	G	3	0	0
5ETS	372	A	1	0	0			5ETS	372	A	3	0	0
5ETS	373	T	1	0	0			5ETS	373	T	3	0	0
5ETS	374	T	1	0	0			5ETS	374	T	3	0	0
5ETS	375	C	1	0	0			5ETS	375	C	3	0	0
5ETS	376	T	1	0	0			5ETS	376	T	3	0	0
5ETS	377	T	1	0	0			5ETS	377	T	3	0	0
5ETS	378	C	1	0	0			5ETS	378	C	3	0	0
5ETS	379	A	1	0	0			5ETS	379	A	3	1	0
5ETS	380	A	1	0	0			5ETS	380	A	3	0	0
5ETS	381	G	1	0	0			5ETS	381	G	3	0	0
5ETS	382	T	1	0	0			5ETS	382	T	3	0	0
5ETS	383	G	1	0	0			5ETS	383	G	3	0	0
5ETS	384	T	1	0	0			5ETS	384	T	3	0	0
5ETS	385	A	1	0	0			5ETS	385	A	2	0	0
5ETS	386	A	1	0	0			5ETS	386	A	2	0	0
5ETS	387	C	1	0	0			5ETS	387	C	2	0	0
5ETS	388	C	1	0	0			5ETS	388	C	2	0	0
5ETS	389	T	1	0	0			5ETS	389	T	2	0	0
5ETS	390	C	1	0	0			5ETS	390	C	2	0	0
5ETS	391	C	1	0	0			5ETS	391	C	2	0	0
5ETS	392	T	1	0	0			5ETS	392	T	0	0	0
5ETS	393	C	1	0	0			5ETS	393	C	0	0	0
5ETS	394	T	1	0	0			5ETS	394	T	0	0	0
5ETS	395	C	74	0	0			5ETS	395	C	7	0	0
5ETS	396	A	74	3	0			5ETS	396	A	7	0	0
5ETS	397	A	74	3	0			5ETS	397	A	7	0	0
5ETS	398	A	74	0	0			5ETS	398	A	7	0	0
5ETS	399	T	74	0	0			5ETS	399	T	7	1	0
5ETS	400	C	74	1	0			5ETS	400	C	7	0	0
5ETS	401	A	74	1	0			5ETS	401	A	7	0	0
5ETS	402	G	74	1	0			5ETS	402	G	7	1	0
5ETS	403	C	74	1	0			5ETS	403	C	7	0	0
5ETS	404	G	74	0	0			5ETS	404	G	7	0	0
5ETS	405	A	74	1	0			5ETS	405	A	7	0	0
5ETS	406	T	74	0	0			5ETS	406	T	7	0	0
5ETS	407	A	74	2	0			5ETS	407	A	7	0	0
5ETS	408	T	74	3	0			5ETS	408	T	7	0	0
5ETS	409	C	73	1	0			5ETS	409	C	7	0	0
5ETS	410	A	73	2	0			5ETS	410	A	7	0	0
5ETS	411	A	73	2	0			5ETS	411	A	7	0	0
5ETS	412	A	73	3	0			5ETS	412	A	7	0	0
5ETS	413	C	73	0	0			5ETS	413	C	7	0	0
5ETS	414	G	73	2	0			5ETS	414	G	7	0	0
5ETS	415	T	73	8	0			5ETS	415	T	36	0	0
5ETS	416	A	73	1	0			5ETS	416	A	36	0	0
5ETS	417	C	73	0	0			5ETS	417	C	36	1	0
5ETS	418	C	77	0	0			5ETS	418	C	36	1	0
5ETS	419	A	77	5	0			5ETS	419	A	36	0	0
5ETS	420	T	77	2	0			5ETS	420	T	36	0	0
5ETS	421	T	77	4	0			5ETS	421	T	36	1	0
5ETS	422	C	77	1	0			5ETS	422	C	36	0	0
5ETS	423	C	77	2	0			5ETS	423	C	36	0	0
5ETS	424	G	77	0	0			5ETS	424	G	36	0	0
5ETS	425	T	77	1	0			5ETS	425	T	36	0	0
5ETS	426	G	77	1	0			5ETS	426	G	36	0	0
5ETS	427	A	77	2	0			5ETS	427	A	36	3	0
5ETS	428	A	95	7	0			5ETS	428	A	36	1	0
5ETS	429	A	95	3	0			5ETS	429	A	36	0	0
5ETS	430	C	153	2	0			5ETS	430	C	37	0	0
5ETS	431	A	80	2	0			5ETS	431	A	37	0	0
5ETS	432	C	87	1	0			5ETS	432	C	37	0	0
5ETS	433	C	121	2	0			5ETS	433	C	337	0	0
5ETS	434	G	121	0	0			5ETS	434	G	337	1	0
5ETS	435	G	121	1	0			5ETS	435	G	337	0	0
5ETS	436	G	121	0	0			5ETS	436	G	337	0	0
5ETS	437	G	121	0	0			5ETS	437	G	337	0	0
5ETS	438	T	149	13	0			5ETS	438	T	337	0	0
5ETS	439	A	145	1	0			5ETS	439	A	337	2	0
5ETS	440	T	145	4	0			5ETS	440	T	423	0	0
5ETS	441	C	145	5	0			5ETS	441	C	423	2	0
5ETS	442	T	145	10	0			5ETS	442	T	423	299	0
5ETS	443	G	145	0	0			5ETS	443	G	423	1	0
5ETS	444	T	145	6	0			5ETS	444	T	423	1	0
5ETS	445	T	145	2	0			5ETS	445	T	416	1	0
5ETS	446	T	145	3	0			5ETS	446	T	416	3	0
5ETS	447	G	145	1	0			5ETS	447	G	416	0	0
5ETS	448	G	145	6	0			5ETS	448	G	416	4	0
5ETS	449	T	145	4	0			5ETS	449	T	416	2	0
5ETS	450	G	145	5	1			5ETS	450	G	416	2	0
5ETS	451	G	145	4	0			5ETS	451	G	416	4	0
5ETS	452	A	145	6	0			5ETS	452	A	416	7	0
5ETS	453	A	145	5	0			5ETS	453	A	416	5	0
5ETS	454	C	145	10	0			5ETS	454	C	416	2	0
5ETS	455	C	145	5	0			5ETS	455	C	116	7	0
5ETS	456	T	145	0	0			5ETS	456	T	116	2	0
5ETS	457	G	145	2	0			5ETS	457	G	116	2	0
5ETS	458	A	145	6	0			5ETS	458	A	116	3	0
5ETS	459	T	145	4	1			5ETS	459	T	116	0	0
5ETS	460	T	145	3	0			5ETS	460	T	116	2	0
5ETS	461	A	138	2	0			5ETS	461	A	116	2	0
5ETS	462	G	138	2	0			5ETS	462	G	116	3	0
5ETS	463	A	138	6	0			5ETS	463	A	116	6	0
5ETS	464	G	138	1	0			5ETS	464	G	116	3	0
5ETS	465	G	120	2	0			5ETS	465	G	114	3	0
5ETS	466	A	111	5	0			5ETS	466	A	87	2	0
5ETS	467	A	111	2	0			5ETS	467	A	87	5	0
5ETS	468	A	111	3	0			5ETS	468	A	87	3	0
5ETS	469	C	109	34	0			5ETS	469	C	87	0	0
5ETS	470	T	109	24	0			5ETS	470	T	90	2	0
5ETS	471	C	108	35	1			5ETS	471	C	148	1	0
5ETS	472	A	70	3	0			5ETS	472	A	147	5	0
5ETS	473	A	70	6	0			5ETS	473	A	147	4	0
5ETS	474	A	68	3	0			5ETS	474	A	147	8	0
5ETS	475	G	58	19	0			5ETS	475	G	147	1	0
5ETS	476	A	40	2	0			5ETS	476	A	147	2	0
5ETS	477	G	39	1	0			5ETS	477	G	147	1	0
5ETS	478	T	39	0	0			5ETS	478	T	147	6	0
5ETS	479	G	39	0	0			5ETS	479	G	147	1	0
5ETS	480	C	104	4	0			5ETS	480	C	147	2	0
5ETS	481	T	120	3	0			5ETS	481	T	154	2	0
5ETS	482	A	91	1	0			5ETS	482	A	81	1	6
5ETS	483	T	128	0	0			5ETS	483	T	80	0	0
5ETS	484	G	129	0	0			5ETS	484	G	80	6	0
5ETS	485	G	129	0	0			5ETS	485	G	80	3	0
5ETS	486	T	129	4	0			5ETS	486	T	98	2	0
5ETS	487	A	129	1	7			5ETS	487	A	97	1	0
5ETS	488	T	130	2	0			5ETS	488	T	97	0	0
5ETS	489	G	130	1	0			5ETS	489	G	96	3	0
5ETS	490	G	130	0	0			5ETS	490	G	96	3	0
5ETS	491	T	130	4	0			5ETS	491	T	89	1	0
5ETS	492	G	130	0	0			5ETS	492	G	89	0	0
5ETS	493	A	130	3	0			5ETS	493	A	89	1	0
5ETS	494	C	130	6	0			5ETS	494	C	89	0	0
5ETS	495	G	130	1	0			5ETS	495	G	89	4	0
5ETS	496	G	130	2	0			5ETS	496	G	89	1	0
5ETS	497	A	130	5	0			5ETS	497	A	89	2	0
5ETS	498	G	130	1	0			5ETS	498	G	89	0	0
5ETS	499	T	130	6	0			5ETS	499	T	89	3	0
5ETS	500	G	130	0	0			5ETS	500	G	89	0	0
5ETS	501	C	130	4	0			5ETS	501	C	89	1	0
5ETS	502	G	130	2	0			5ETS	502	G	89	0	0
5ETS	503	C	130	2	0			5ETS	503	C	89	4	0
5ETS	504	T	130	1	0			5ETS	504	T	89	1	0
5ETS	505	G	130	2	0			5ETS	505	G	89	1	0
5ETS	506	G	130	1	0			5ETS	506	G	89	0	0
5ETS	507	T	130	5	0			5ETS	507	T	89	0	0
5ETS	508	C	130	8	0			5ETS	508	C	89	7	0
5ETS	509	A	126	5	0			5ETS	509	A	89	7	0
5ETS	510	A	126	11	0			5ETS	510	A	89	8	0
5ETS	511	G	88	1	0			5ETS	511	G	89	1	0
5ETS	512	A	88	6	0			5ETS	512	A	89	4	0
5ETS	513	G	88	0	0			5ETS	513	G	89	1	0
5ETS	514	T	88	1	0			5ETS	514	T	89	1	0
5ETS	515	G	88	1	0			5ETS	515	G	86	1	0
5ETS	516	T	253	3	0			5ETS	516	T	586	0	0
5ETS	517	A	179	1	0			5ETS	517	A	540	9	0
5ETS	518	A	179	1	0			5ETS	518	A	532	4	0
5ETS	519	A	179	1	0			5ETS	519	A	531	5	0
5ETS	520	A	179	0	0			5ETS	520	A	531	5	0
5ETS	521	G	179	1	0			5ETS	521	G	531	0	0
5ETS	522	C	179	0	1			5ETS	522	C	531	6	0
5ETS	523	T	179	5	64			5ETS	523	T	531	9	135
5ETS	524	T	179	4	25			5ETS	524	T	531	7	7
5ETS	525	T	179	3	0			5ETS	525	T	531	7	0
5ETS	526	T	179	25	0			5ETS	526	T	531	6	0
5ETS	527	T	179	5	0			5ETS	527	T	531	8	0
5ETS	528	G	179	2	0			5ETS	528	G	531	9	0
5ETS	529	A	179	3	0			5ETS	529	A	531	22	0
5ETS	530	A	179	4	0			5ETS	530	A	529	9	0
5ETS	531	C	179	2	0			5ETS	531	C	528	8	0
5ETS	532	A	179	1	0			5ETS	532	A	522	7	0
5ETS	533	G	179	1	0			5ETS	533	G	522	4	0
5ETS	534	A	179	2	0			5ETS	534	A	522	13	0
5ETS	535	G	179	2	0			5ETS	535	G	522	2	0
5ETS	536	A	179	4	0			5ETS	536	A	520	20	0
5ETS	537	G	179	0	0			5ETS	537	G	503	3	0
5ETS	538	C	179	2	0			5ETS	538	C	503	5	0
5ETS	539	A	178	1	0			5ETS	539	A	503	9	0
5ETS	540	T	178	1	0			5ETS	540	T	502	9	0
5ETS	541	T	178	7	0			5ETS	541	T	501	66	0
5ETS	542	T	178	2	0			5ETS	542	T	501	5	0
5ETS	543	C	178	0	0			5ETS	543	C	501	10	0
5ETS	544	C	178	3	0			5ETS	544	C	501	18	0
5ETS	545	G	178	6	0			5ETS	545	G	501	21	0
5ETS	546	G	178	3	0			5ETS	546	G	501	13	0
5ETS	547	C	178	1	0			5ETS	547	C	501	5	0
5ETS	548	A	49	3	0			5ETS	548	A	501	22	0
5ETS	549	G	49	0	0			5ETS	549	G	501	12	0
5ETS	550	C	49	0	0			5ETS	550	C	501	18	0
5ETS	551	A	30	0	0			5ETS	551	A	275	12	0
5ETS	552	G	30	0	0			5ETS	552	G	275	2	0
5ETS	553	A	30	1	0			5ETS	553	A	274	16	0
5ETS	554	G	30	1	0			5ETS	554	G	274	5	0
5ETS	555	A	30	4	0			5ETS	555	A	274	22	0
5ETS	556	G	30	0	0			5ETS	556	G	274	2	0
5ETS	557	A	30	3	0			5ETS	557	A	274	20	0
5ETS	558	C	30	5	0			5ETS	558	C	273	34	0
5ETS	559	C	30	2	0			5ETS	559	C	273	25	0
5ETS	560	T	30	0	0			5ETS	560	T	273	12	0
5ETS	561	G	30	1	0			5ETS	561	G	272	7	0
5ETS	562	A	30	4	0			5ETS	562	A	212	44	0
5ETS	563	A	30	3	0			5ETS	563	A	204	28	0
5ETS	564	A	30	0	0			5ETS	564	A	199	34	0
5ETS	565	A	30	1	0			5ETS	565	A	198	20	0
5ETS	566	A	29	0	0			5ETS	566	A	110	8	0
5ETS	567	G	14	0	0			5ETS	567	G	7	0	0
5ETS	568	C	180	0	0			5ETS	568	C	7	0	0
5ETS	569	A	175	3	0			5ETS	569	A	0	0	0
5ETS	570	A	175	2	0			5ETS	570	A	0	0	0
5ETS	571	T	175	3	0			5ETS	571	T	0	0	0
5ETS	572	T	175	3	0			5ETS	572	T	0	0	0
5ETS	573	T	175	1	0			5ETS	573	T	0	0	0
5ETS	574	T	175	1	0			5ETS	574	T	0	0	0
5ETS	575	T	175	1	0			5ETS	575	T	0	0	0
5ETS	576	C	175	2	0			5ETS	576	C	0	0	0
5ETS	577	T	175	2	0			5ETS	577	T	0	0	0
5ETS	578	G	175	1	0			5ETS	578	G	0	0	0
5ETS	579	G	175	0	0			5ETS	579	G	0	0	0
5ETS	580	A	175	1	0			5ETS	580	A	0	0	0
5ETS	581	A	175	2	0			5ETS	581	A	0	0	0
5ETS	582	T	175	0	0			5ETS	582	T	0	0	0
5ETS	583	T	175	1	0			5ETS	583	T	0	0	0
5ETS	584	T	175	4	0			5ETS	584	T	0	0	0
5ETS	585	C	175	4	0			5ETS	585	C	0	0	0
5ETS	586	A	175	2	0			5ETS	586	A	0	0	0
5ETS	587	G	175	9	0			5ETS	587	G	0	0	0
5ETS	588	C	175	2	0			5ETS	588	C	0	0	0
5ETS	589	T	175	0	0			5ETS	589	T	0	0	0
5ETS	590	G	175	1	2			5ETS	590	G	0	0	0
5ETS	591	T	175	6	55			5ETS	591	T	0	0	0
5ETS	592	T	175	4	0			5ETS	592	T	0	0	0
5ETS	593	T	175	3	0			5ETS	593	T	0	0	0
5ETS	594	C	175	4	0			5ETS	594	C	0	0	0
5ETS	595	C	175	4	0			5ETS	595	C	0	0	0
5ETS	596	A	175	7	0			5ETS	596	A	0	0	0
5ETS	597	A	175	19	0			5ETS	597	A	0	0	0
5ETS	598	A	175	13	0			5ETS	598	A	0	0	0
5ETS	599	C	174	10	0			5ETS	599	C	0	0	0
5ETS	600	T	117	4	0			5ETS	600	T	0	0	0
5ETS	601	C	117	3	0			5ETS	601	C	0	0	0
5ETS	602	A	58	8	0			5ETS	602	A	0	0	0
5ETS	603	A	58	4	0			5ETS	603	A	0	0	0
5ETS	604	T	58	0	0			5ETS	604	T	3	0	0
5ETS	605	A	58	0	0			5ETS	605	A	3	0	0
5ETS	606	A	0	0	0			5ETS	606	A	3	0	0
5ETS	607	G	0	0	0			5ETS	607	G	3	0	0
5ETS	608	T	0	0	0			5ETS	608	T	3	0	0
5ETS	609	A	0	0	0			5ETS	609	A	3	0	0
5ETS	610	T	0	0	0			5ETS	610	T	3	0	0
5ETS	611	C	0	0	0			5ETS	611	C	3	0	0
5ETS	612	T	0	0	0			5ETS	612	T	3	0	0
5ETS	613	T	0	0	0			5ETS	613	T	3	0	0
5ETS	614	C	0	0	0			5ETS	614	C	3	0	0
5ETS	615	T	0	0	0			5ETS	615	T	5	0	0
5ETS	616	A	0	0	0			5ETS	616	A	5	0	0
5ETS	617	G	0	0	0			5ETS	617	G	5	0	0
5ETS	618	C	0	0	0			5ETS	618	C	8	0	0
5ETS	619	A	0	0	0			5ETS	619	A	8	0	0
5ETS	620	A	0	0	0			5ETS	620	A	8	0	0
5ETS	621	G	0	0	0			5ETS	621	G	8	2	0
5ETS	622	A	0	0	0			5ETS	622	A	8	0	0
5ETS	623	G	0	0	0			5ETS	623	G	8	0	0
5ETS	624	G	0	0	0			5ETS	624	G	8	0	0
5ETS	625	G	0	0	0			5ETS	625	G	8	0	0
5ETS	626	A	0	0	0			5ETS	626	A	9	0	0
5ETS	627	A	0	0	0			5ETS	627	A	9	0	0
5ETS	628	T	0	0	0			5ETS	628	T	10	0	0
5ETS	629	A	0	0	0			5ETS	629	A	10	0	0
5ETS	630	G	0	0	0			5ETS	630	G	10	0	0
5ETS	631	G	0	0	0			5ETS	631	G	10	0	0
5ETS	632	T	0	0	0			5ETS	632	T	10	0	0
5ETS	633	G	0	0	0			5ETS	633	G	10	0	0
5ETS	634	G	0	0	0			5ETS	634	G	10	0	0
5ETS	635	G	0	0	0			5ETS	635	G	10	0	0
5ETS	636	A	0	0	0			5ETS	636	A	10	0	0
5ETS	637	A	0	0	0			5ETS	637	A	8	0	0
5ETS	638	A	0	0	0			5ETS	638	A	8	0	0
5ETS	639	A	0	0	0			5ETS	639	A	8	0	0
5ETS	640	A	0	0	0			5ETS	640	A	8	0	0
5ETS	641	A	0	0	0			5ETS	641	A	8	0	0
5ETS	642	A	0	0	0			5ETS	642	A	8	1	0
5ETS	643	A	0	0	0			5ETS	643	A	8	0	0
5ETS	644	A	0	0	0			5ETS	644	A	8	0	0
5ETS	645	A	0	0	0			5ETS	645	A	8	1	0
5ETS	646	A	0	0	0			5ETS	646	A	8	0	0
5ETS	647	G	0	0	0			5ETS	647	G	7	0	0
5ETS	648	A	0	0	0			5ETS	648	A	7	1	0
5ETS	649	G	0	0	0			5ETS	649	G	6	0	0
5ETS	650	A	0	0	0			5ETS	650	A	5	2	0
5ETS	651	T	0	0	0			5ETS	651	T	5	0	0
5ETS	652	T	0	0	0			5ETS	652	T	5	0	0
5ETS	653	T	0	0	0			5ETS	653	T	3	0	0
5ETS	654	C	0	0	0			5ETS	654	C	3	1	0
5ETS	655	G	0	0	0			5ETS	655	G	2	0	0
5ETS	656	G	0	0	0			5ETS	656	G	2	0	0
5ETS	657	T	0	0	0			5ETS	657	T	2	0	0
5ETS	658	T	0	0	0			5ETS	658	T	1	0	0
5ETS	659	T	0	0	0			5ETS	659	T	1	0	0
5ETS	660	C	0	0	0			5ETS	660	C	1	0	0
5ETS	661	T	0	0	0			5ETS	661	T	1	0	0
5ETS	662	T	0	0	0			5ETS	662	T	1	0	0
5ETS	663	T	0	0	0			5ETS	663	T	1	0	0
5ETS	664	C	0	0	0			5ETS	664	C	1	0	0
5ETS	665	T	0	0	0			5ETS	665	T	1	0	0
5ETS	666	T	0	0	0			5ETS	666	T	1	0	0
5ETS	667	T	0	0	0			5ETS	667	T	1	0	0
5ETS	668	T	0	0	0			5ETS	668	T	1	0	0
5ETS	669	T	0	0	0			5ETS	669	T	1	0	0
5ETS	670	T	3	0	0			5ETS	670	T	1	0	0
5ETS	671	A	3	0	0			5ETS	671	A	1	0	0
5ETS	672	C	3	0	0			5ETS	672	C	1	0	0
5ETS	673	T	3	0	0			5ETS	673	T	1	0	0
5ETS	674	G	3	0	0			5ETS	674	G	1	0	0
5ETS	675	C	3	0	0			5ETS	675	C	1	0	0
5ETS	676	T	3	0	0			5ETS	676	T	1	0	0
5ETS	677	T	3	0	0			5ETS	677	T	1	0	0
5ETS	678	G	3	0	0			5ETS	678	G	1	0	0
5ETS	679	T	3	0	0			5ETS	679	T	0	0	0
5ETS	680	T	3	0	0			5ETS	680	T	0	0	0
5ETS	681	G	3	0	0			5ETS	681	G	0	0	0
5ETS	682	C	3	0	0			5ETS	682	C	0	0	0
5ETS	683	T	3	0	0			5ETS	683	T	0	0	0
5ETS	684	T	3	0	0			5ETS	684	T	0	0	0
5ETS	685	C	3	0	0			5ETS	685	C	0	0	0
5ETS	686	T	3	0	0			5ETS	686	T	0	0	0
5ETS	687	T	3	0	0			5ETS	687	T	0	0	0
5ETS	688	C	3	0	0			5ETS	688	C	0	0	0
5ETS	689	T	3	0	0			5ETS	689	T	0	0	0
5ETS	690	T	3	0	0			5ETS	690	T	0	0	0
5ETS	691	T	3	0	0			5ETS	691	T	0	0	0
5ETS	692	T	3	0	0			5ETS	692	T	0	0	0
5ETS	693	A	3	0	0			5ETS	693	A	0	0	0
5ETS	694	A	3	0	0			5ETS	694	A	0	0	0
5ETS	695	G	3	0	0			5ETS	695	G	0	0	0
5ETS	696	A	3	0	0			5ETS	696	A	0	0	0
5ETS	697	T	48	0	0			5ETS	697	T	0	0	0
5ETS	698	A	48	1	0			5ETS	698	A	0	0	0
5ETS	699	G	48	1	0			5ETS	699	G	0	0	0
5ETS	700	T	339	2	0			5ETS	700	T	2	0	0

## Sheet: Hittables
# generated by Counters version 1.2.1, Tue Aug 20 17:59:10 2013							# generated by Counters version 1.2.1, Tue Aug 20 17:59:24 2013
# /Library/Frameworks/EPD64.framework/Versions/Current/bin/pyReadCounters.py -f Dhr1_1.novo -v							# /Library/Frameworks/EPD64.framework/Versions/Current/bin/pyReadCounters.py -f Dhr1_2.novo -v
# total number of reads	1028524						# total number of reads	1327323
# total number of mapped reads:	1028523		Dataset 1				# total number of mapped reads:	1327322			Dataset 2
# total number of paired reads	0						# total number of paired reads	0
# total number of single reads	1028523						# total number of single reads	1327322
# total number of overlapping genomic features	2806346						# total number of overlapping genomic features	3635721
#	sense	1765864					#	sense	2273247
#	anti-sense	1040482					#	anti-sense	1362474
# feature	sense_overlap	anti-sense_overlap					# feature	sense_overlap	anti-sense_overlap
## rRNA	1203706						## rRNA	1434108
35S	294611	24					35S	351270	0
18S	149324	0					18S	173822	0
25S	98865	17					25S	138151	0
ITS1-1	29784	0					ITS1-1	16606	0
5'ETS	6592	0					5'ETS	6822	0
## snoRNA	72831						## snoRNA	82283
SNR17A	29480	0					SNR17A	25896	0
SNR17B	28425	0					SNR17B	23153	0
SNR51	1179	0					SNR4	4524	0
SNR128	1010	0					SNR52	3454	0
SNR30	931	0					NME1	2495	0
NME1	905	0					SNR128	2380	0
SNR10	818	0					SNR56	2251	0
SNR42	767	0					SNR10	1658	0
SNR54	663	0					SNR40	1200	0
SNR5	561	0					SNR84	999	0
SNR56	500	0					SNR45	850	0
SNR63	484	0					SNR73	803	0
SNR52	398	0					SNR30	802	0
SNR83	372	0					SNR5	792	0
SNR18	359	0					SNR64	779	0
SNR3	333	8					SNR63	757	0
SNR190	339	0					SNR24	715	0
SNR84	335	0					SNR190	624	0
SNR4	329	0					SNR38	560	0
SNR86	305	0					SNR86	519	0
SNR24	292	0					SNR51	490	0
SNR45	279	0					SNR11	486	0
SNR61	262	0					SNR57	449	0
SNR32	253	0					SNR54	445	0
SNR70	208	0					SNR77	436	0
SNR74	196	0					SNR3	423	2
SNR40	186	0					SNR13	422	0
SNR75	177	0					SNR41	402	0
SNR77	168	0					SNR60	391	0
SNR47	149	0					SNR37	354	0
SNR35	147	0					SNR53	324	0
SNR36	142	0					SNR39	321	0
SNR73	136	0					SNR42	313	0
SNR189	135	0					SNR75	309	0
SNR13	114	0					SNR191	269	0
SNR68	108	0					SNR48	230	0
SNR37	107	0					SNR62	226	0
SNR57	93	0					SNR47	178	0
SNR55	93	0					SNR61	163	0
SNR39	90	0					SNR68	156	0
SNR53	62	16					SNR83	137	0
SNR82	74	1					SNR33	103	0
SNR80	74	0					SNR46	6	0
SNR58	74	0					SNR70	5	0
SNR11	70	0					SNR67	5	0
SNR66	68	0					SNR66	5	0
SNR44	63	0					SNR74	4	0
SNR8	61	0					SNR79	3	0
SNR31	52	0					SNR18	3	0
SNR67	49	0					SNR8	2	0
SNR79	47	1					SNR69	2	0
SNR60	48	0					SNR58	2	0
SNR87	37	0					SNR87	1	0
SNR72	36	0					SNR85	1	0
SNR38	36	0					SNR76	1	0
SNR85	31	0					SNR71	1	0
SNR46	29	0					SNR59	1	0
SNR65	18	0					SNR49	1	0
SNR81	10	0
SNR191	10	0
SNR50	9	0
SNR33	7	0
SNR41	6	0
SNR64	5	0
SNR59	1	0
