# Supplementary material for: The DEAH-box Helicase Dhr1 Dissociates U3 from the Pre-rRNA to Promote Formation of the Central Pseudoknot
Source: PLoS Biol. 2015 Feb 24;13(2):e1002083. doi: 10.1371/journal.pbio.1002083 (PMC4340053; doi:10.1371/journal.pbio.1002083)
Supplement: S4 Data — Kinetic parameters. (XLSX) [file pbio.1002083.s004.xlsx]

## Sheet: Sheet1
			ATPase velocity (μM/min)
	ATP•Mg μM	Dhr1	Dhr1 (K420A)	Dhr1 (D516A/E517A)
	2000	5.7	1.01	0.84
	1000	6.5	1.427*	0.74
	500	5.2	0.53	0.73
	250	5.2	0.267	0.8700*
	125	3.4	0.123	0.59
	62.5	2.2	0.13	0.17
	31.25	1.5	0.11	0.11
	15.625	0.7	0.03
			*outliers that were excluded from fit
	Subsrate vs Velocity was fit to Michaelis-Menten equation: Y=Vmax*X/(Km+X)
	kcat = Vmax/[E]. In this case Vmax*2 is kcat
			Dhr1	Dhr1 (K420A)	Dhr1 (D516A/E517A)
		Michaelis-Menten
		Best-fit values
		Vmax	6.584	1.531	0.8904
		Km	106.3	1023	128.7
		Std. Error
		Vmax	0.3494	0.1534	0.09346
		Km	21.47	214.5	52.87
		95% Confidence Intervals
		Vmax	5.729 to 7.439	1.137 to 1.925	0.6309 to 1.150
		Km	53.80 to 158.9	471.4 to 1574	0.0 to 275.5
		Goodness of Fit
		Degrees of Freedom	6	5	4
		R square	0.9662	0.9865	0.9091
		Absolute Sum of Squares	1.097	0.009777	0.04451
		Sy.x	0.4276	0.04422	0.1055
		Constraints
		Km	Km > 0.0	Km > 0.0	Km > 0.0
		Number of points
		Analyzed	8	7	6
		kcat	13.168	3.062	1.7808
