# Supplementary material for: The DEAH-box Helicase Dhr1 Dissociates U3 from the Pre-rRNA to Promote Formation of the Central Pseudoknot
Source: PLoS Biol. 2015 Feb 24;13(2):e1002083. doi: 10.1371/journal.pbio.1002083 (PMC4340053; doi:10.1371/journal.pbio.1002083)
Supplement: S5 Data — U3-ETS2 Unwinding assay [E] > [duplex]. (XLSX) [file pbio.1002083.s005.xlsx]

## Sheet: Sheet1
		Fraction unwound	Fraction unwound	Fraction unwound	Fraction unwound	Fraction unwound	Fraction unwound
	Time (min)	Dhr1 + ATP	Dhr1 + ADP	Dhr1(K420A) + ATP	Dhr1 no ATP	Dhr1(D516A/E517A) + ADP	Dhr1(D516A/E517A) + ATP
	0	0.15
	0.5	0.233477	0.100271	0.116217			0.220735
	1	0.278078	0.0988814	0.114333	0.106003	0.100041	0.291849
	2.5	0.369541	0.0913166	0.118841			0.361588
	4						0.431372
	5	0.460128	0.0908788	0.116519	0.105259	0.0934883
	6						0.489203
	8	0.578013	0.10068	0.109815
	10						0.55276
	12	0.633242	0.0978406	0.106969	0.106906	0.107993
	14						0.621984
	16	0.662763	0.0993541	0.104426
	19						0.620482
	21	0.650125	0.0893556	0.104518	0.101525	0.111177
	24						0.647428
	26	0.674575	0.0998415	0.104347
	32	0.692076	0.101253	0.0998364
	40	0.692366	0.103306	0.116408	0.100841	0.121777	0.678894
