# Supplementary material for: The DEAH-box Helicase Dhr1 Dissociates U3 from the Pre-rRNA to Promote Formation of the Central Pseudoknot
Source: PLoS Biol. 2015 Feb 24;13(2):e1002083. doi: 10.1371/journal.pbio.1002083 (PMC4340053; doi:10.1371/journal.pbio.1002083)
Supplement: S6 Data — U3-ETS2 Unwinding assay [duplex] > [E]. (XLSX) [file pbio.1002083.s006.xlsx]

## Sheet: Sheet1
		Fraction unwound	Fraction unwound	Fraction unwound	Fraction unwound	Fraction unwound
	Time (min)	Dhr1 + ATP	Dhr1(D516A/E517A) + ATP	Dhr1(K420A) + ATP	Dhr1 no ATP	Dhr1 + ADP
	2	0.123273	0.110187	0.100165	0.105632	0.0902828
	4	0.145428	0.103385	0.0939762	0.109145	0.0987101
	16	0.216207	0.0949556	0.0805653	0.100648	0.120499
	40	0.310989	0.0764659	0.0974859	0.104629	0.106874
	80	0.393752	0.100196	0.099598	0.107033	0.101355
