# Supplementary material for: The DEAH-box Helicase Dhr1 Dissociates U3 from the Pre-rRNA to Promote Formation of the Central Pseudoknot
Source: PLoS Biol. 2015 Feb 24;13(2):e1002083. doi: 10.1371/journal.pbio.1002083 (PMC4340053; doi:10.1371/journal.pbio.1002083)
Supplement: S7 Data — U3–18S Unwinding assay. (XLSX) [file pbio.1002083.s007.xlsx]

## Sheet: Sheet1
		Fraction unwound	Fraction unwound	Fraction unwound	Fraction unwound	Fraction unwound	Fraction unwound
	Time (min)	Dhr1 + ATP	Dhr1 no ATP	Dhr1 + ADP	Dhr1(K420A) + ATP	Dhr1(D516A/E517A) + ATP	Dhr1(D516A/E517A) + ADP
	0	0.1	0.100000*
	0.5	0.1906248*	0.08572705*	0.0586629	0.0608878
	1	0.1909321*	0.07451457*	0.0578567	0.0709536	0.141796	0.0792103
	2	0.197651	0.0932127	0.0574588	0.0656809	0.191208	0.0638222
	4					0.227157	0.0537297
	5	0.242859	0.0867695	0.0575637	0.0694875
	9	0.258425	0.0687778	0.0643012	0.0614403
	14	0.295439	0.07675	0.0554023	0.0712958
	18					0.300695	0.0618265
	20	0.325327	0.0463875*	0.0582995	0.070883
	27	0.360581	0.0824086	0.0618106	0.0705147
	36	0.385181	0.0902163	0.0536081	0.0686717
	45					0.374369	0.0856796
	60	0.416232	0.104805	0.0964952	0.0960596
		*Outliers that were excluded from plot
